# Supplementary material for: 2-(3-Hy­droxy­benzyl­amino)­acetic acid
Source: Acta Crystallogr Sect E Struct Rep Online. 2011 Jun 25;67(Pt 7):o1791. doi: 10.1107/S1600536811024226 (PMC3152044; doi:10.1107/S1600536811024226)
Supplement: Supplementary file 1 [file e-67-o1791-sup1.cif]

##############################################################################
#                                                                            #
# This CIF contains the data in a paper accepted for publication in          #
# Acta Crystallographica Section E. It conforms to the requirements of       #
# Notes for Authors for Acta Crystallographica Section E, and has been       #
# peer reviewed under the auspices of the IUCr Commission on Journals.       #
#                                                                            #
# Full details of the Crystallographic Information File format               #
# are given in the paper "The Crystallographic Information File (CIF):       #
# a New Standard Archive File for Crystallography" by S. R. Hall, F. H.      #
# Allen and I. D. Brown [Acta Cryst. (1991), A47, 655-685].                  #
#                                                                            #
# The current version of the core CIF dictionary is obtainable from          #
# ftp://ftp.iucr.org/pub/cif_core.dic.                                       #
#                                                                            #
# Software is freely available for graphical display of the structure(s)     #
# in this CIF. For information consult the CIF software page                 #
# http://www.iucr.org/resources/cif/software.                                #
#                                                                            #
# This file may be used for bona fide research purposes within the           #
# scientific community so long as proper attribution is given to the journal # 
# article from which it was obtained.                                        #
#                                                                            #
##############################################################################
data_I
_audit_creation_method     SHELXL-97
_chemical_name_systematic
;
2-(3-Hydroxybenzylamino)acetic acid
;
_chemical_name_common     ?
_chemical_formula_moiety     'C9 H11 N O3'
_chemical_formula_sum     'C9 H11 N O3'
_chemical_formula_iupac     'C9 H11 N O3'
_chemical_formula_weight     181.19
_chemical_melting_point     ?
_symmetry_cell_setting     monoclinic
_symmetry_space_group_name_H-M     'P c'
_symmetry_space_group_name_hall     'P -2yc'
loop_
    _symmetry_equiv_pos_as_xyz
    'x, y, z'
    'x, -y, z+1/2'
_cell_length_a     11.9779(3)
_cell_length_b     8.0267(2)
_cell_length_c     9.3835(2)
_cell_angle_alpha     90.00
_cell_angle_beta     101.391(2)
_cell_angle_gamma     90.00
_cell_volume     884.39(4)
_cell_formula_units_Z     4
_cell_measurement_reflns_used     3325
_cell_measurement_theta_min     3.07
_cell_measurement_theta_max     26.54
_cell_measurement_temperature     296(2)
_exptl_crystal_description     Block
_exptl_crystal_colour     Colorless
_exptl_crystal_size_max     0.23
_exptl_crystal_size_mid     0.16
_exptl_crystal_size_min     0.12
_exptl_crystal_density_diffrn     1.361
_exptl_crystal_density_meas     ?
_exptl_crystal_density_method     'not measured'
_exptl_crystal_F_000     384
_exptl_absorpt_coefficient_mu     0.103
_exptl_absorpt_correction_type     multi-scan
_exptl_absorpt_process_details     '(<i>SADABS</i>; Bruker, 2007)'
_exptl_absorpt_correction_T_min     0.980
_exptl_absorpt_correction_T_max     0.988
_exptl_special_details
;
;
_diffrn_ambient_temperature     296(2)
_diffrn_radiation_type     MoK\a
_diffrn_radiation_wavelength     0.71073
_diffrn_radiation_source     'fine-focus sealed tube'
_diffrn_radiation_monochromator     graphite
_diffrn_measurement_device_type     'Bruker APEXII CCD'
_diffrn_measurement_method     '\f and \w'
_diffrn_detector_area_resol_mean     ?
_diffrn_reflns_number     7436
_diffrn_reflns_av_R_equivalents     0.0222
_diffrn_reflns_av_sigmaI/netI     0.0203
_diffrn_reflns_theta_min     1.73
_diffrn_reflns_theta_max     27.35
_diffrn_reflns_theta_full     27.35
_diffrn_measured_fraction_theta_max     0.996
_diffrn_measured_fraction_theta_full     0.996
_diffrn_reflns_limit_h_min     -15
_diffrn_reflns_limit_h_max     14
_diffrn_reflns_limit_k_min     -10
_diffrn_reflns_limit_k_max     10
_diffrn_reflns_limit_l_min     -12
_diffrn_reflns_limit_l_max     12
_diffrn_standards_number     ?
_diffrn_standards_interval_count     ?
_diffrn_standards_interval_time     ?
_diffrn_standards_decay_%     ?
_refine_special_details
;
Refinement of <i>F</i>^2^ against ALL reflections. The weighted <i>R</i>-factor
<i>wR</i> and goodness of fit <i>S</i> are based on <i>F</i>^2^, conventional
<i>R</i>-factors <i>R</i> are based on <i>F</i>, with <i>F</i> set to zero for
negative <i>F</i>^2^. The threshold expression of <i>F</i>^2^ >
\s(<i>F</i>^2^) is used only for calculating <i>R</i>-factors(gt) <i>etc</i>.
and is not relevant to the choice of reflections for refinement.
<i>R</i>-factors based on <i>F</i>^2^ are statistically about twice as large
as those based on <i>F</i>, and <i>R</i>- factors based on ALL data will be
even larger.
;
_reflns_number_total     1999
_reflns_number_gt     1815
_reflns_threshold_expression     I>2\s(I)
_refine_ls_structure_factor_coef     Fsqd
_refine_ls_matrix_type     full
_refine_ls_R_factor_all     0.0475
_refine_ls_R_factor_gt     0.0431
_refine_ls_wR_factor_gt     0.1288
_refine_ls_wR_factor_ref     0.1337
_refine_ls_goodness_of_fit_ref     1.069
_refine_ls_restrained_S_all     1.068
_refine_ls_number_reflns     1999
_refine_ls_number_parameters     235
_refine_ls_number_restraints     2
_refine_ls_hydrogen_treatment     constr
_refine_ls_weighting_scheme     calc
_refine_ls_weighting_details
         'calc w=1/[\s^2^(Fo^2^)+(0.0892P)^2^+0.1326P] where P=(Fo^2^+2Fc^2^)/3'
_atom_sites_solution_hydrogens     geom
_atom_sites_solution_primary     direct
_atom_sites_solution_secondary     difmap
_refine_ls_shift/su_max     0.007
_refine_ls_shift/su_mean     0.001
_refine_diff_density_max     0.404
_refine_diff_density_min     -0.316
_refine_ls_extinction_method     none
_refine_ls_extinction_coef     ?
loop_
    _atom_type_symbol
    _atom_type_description
    _atom_type_scat_dispersion_real
    _atom_type_scat_dispersion_imag
    _atom_type_scat_source
    'C' 'C' 0.0033 0.0016
                         'International Tables Vol C Tables 4.2.6.8 and 6.1.1.4'
    'H' 'H' 0.0000 0.0000
                         'International Tables Vol C Tables 4.2.6.8 and 6.1.1.4'
    'N' 'N' 0.0061 0.0033
                         'International Tables Vol C Tables 4.2.6.8 and 6.1.1.4'
    'O' 'O' 0.0106 0.0060
                         'International Tables Vol C Tables 4.2.6.8 and 6.1.1.4'
_computing_data_collection     '<i>APEX2</i> (Bruker, 2007)'
_computing_cell_refinement     '<i>SAINT</i> (Bruker, 2007)'
_computing_data_reduction     '<i>SAINT</i> (Bruker, 2007)'
_computing_structure_solution     '<i>SHELXS97</i> (Sheldrick, 2008)'
_computing_structure_refinement     '<i>SHELXL97</i> (Sheldrick, 2008)'
_computing_molecular_graphics     '<i>SHELXTL</i> (Sheldrick, 2008)'
_computing_publication_material     '<i>SHELXTL</i> (Sheldrick, 2008)'
loop_
    _atom_site_type_symbol
    _atom_site_label
    _atom_site_fract_x
    _atom_site_fract_y
    _atom_site_fract_z
    _atom_site_U_iso_or_equiv
    _atom_site_adp_type
    _atom_site_calc_flag
    _atom_site_refinement_flags
    _atom_site_occupancy
    _atom_site_symmetry_multiplicity
    _atom_site_disorder_assembly
    _atom_site_disorder_group
    O O2 0.55759(19) 0.0934(3) 0.6066(2) 0.0384(5) Uani d . 1 1 . .
    N N1 0.6095(2) 0.2130(3) 0.2543(3) 0.0336(5) Uani d . 1 1 . .
    H H1A 0.5405 0.2099 0.2063 0.040 Uiso calc R 1 1 . .
    C C1 0.5447(3) 0.0976(4) 0.4692(3) 0.0359(6) Uani d . 1 1 . .
    C C4 0.7774(3) 0.3969(3) 0.2604(3) 0.0345(6) Uani d . 1 1 . .
    O O3 0.7554(3) 0.8513(3) 0.2813(4) 0.0615(8) Uani d . 1 1 . .
    H H3C 0.6936 0.8514 0.2251 0.092 Uiso calc R 1 1 . .
    C C9 0.8794(3) 0.3737(4) 0.3539(5) 0.0491(9) Uani d . 1 1 . .
    H H9 0.9079 0.2665 0.3728 0.059 Uiso calc R 1 1 . .
    O O1 0.4643(3) 0.0409(5) 0.3829(3) 0.0810(12) Uani d . 1 1 . .
    H H1B 0.4864 0.0058 0.3112 0.121 Uiso calc R 1 1 . .
    C C5 0.7337(3) 0.5573(3) 0.2338(3) 0.0354(6) Uani d . 1 1 . .
    H H5 0.6644 0.5739 0.1705 0.042 Uiso calc R 1 1 . .
    C C3 0.7094(3) 0.2534(4) 0.1859(3) 0.0396(7) Uani d . 1 1 . .
    H H3A 0.6824 0.2806 0.0842 0.048 Uiso calc R 1 1 . .
    H H3B 0.7581 0.1561 0.1906 0.048 Uiso calc R 1 1 . .
    C C6 0.7942(3) 0.6920(4) 0.3025(4) 0.0420(7) Uani d . 1 1 . .
    C C2 0.6411(3) 0.1792(4) 0.4121(3) 0.0353(6) Uani d . 1 1 . .
    H H2A 0.6614 0.2830 0.4636 0.042 Uiso calc R 1 1 . .
    H H2B 0.7073 0.1069 0.4309 0.042 Uiso calc R 1 1 . .
    C C7 0.8982(4) 0.6685(5) 0.3941(5) 0.0542(9) Uani d . 1 1 . .
    H H7 0.9395 0.7595 0.4375 0.065 Uiso calc R 1 1 . .
    C C8 0.9407(3) 0.5093(5) 0.4211(5) 0.0598(11) Uani d . 1 1 . .
    H H8 1.0102 0.4926 0.4841 0.072 Uiso calc R 1 1 . .
    O O4 0.4311(2) 0.4024(3) 0.0722(2) 0.0387(5) Uani d . 1 1 . .
    N N2 0.3782(2) 0.2918(3) -0.3084(3) 0.0320(5) Uani d . 1 1 . .
    H H2C 0.4470 0.2960 -0.3224 0.038 Uiso calc R 1 1 . .
    C C10 0.4428(3) 0.4038(4) -0.0589(3) 0.0353(6) Uani d . 1 1 . .
    O O6 0.2384(3) -0.3410(3) -0.3402(4) 0.0595(8) Uani d . 1 1 . .
    H H6A 0.2981 -0.3414 -0.3704 0.089 Uiso calc R 1 1 . .
    C C13 0.2093(3) 0.1109(3) -0.3881(3) 0.0356(6) Uani d . 1 1 . .
    O O5 0.5208(3) 0.4690(5) -0.1059(3) 0.0742(10) Uani d . 1 1 . .
    H H5A 0.4970 0.5018 -0.1891 0.111 Uiso calc R 1 1 . .
    C C14 0.2554(3) -0.0481(4) -0.3873(3) 0.0355(6) Uani d . 1 1 . .
    H H14 0.3250 -0.0643 -0.4151 0.043 Uiso calc R 1 1 . .
    C C11 0.3485(3) 0.3195(4) -0.1654(3) 0.0360(6) Uani d . 1 1 . .
    H H11A 0.3313 0.2132 -0.1255 0.043 Uiso calc R 1 1 . .
    H H11B 0.2804 0.3878 -0.1777 0.043 Uiso calc R 1 1 . .
    C C18 0.1069(3) 0.1349(4) -0.3470(5) 0.0503(8) Uani d . 1 1 . .
    H H18 0.0764 0.2415 -0.3476 0.060 Uiso calc R 1 1 . .
    C C12 0.2773(3) 0.2555(4) -0.4279(3) 0.0400(7) Uani d . 1 1 . .
    H H12A 0.3035 0.2299 -0.5169 0.048 Uiso calc R 1 1 . .
    H H12B 0.2290 0.3534 -0.4454 0.048 Uiso calc R 1 1 . .
    C C15 0.1966(3) -0.1827(4) -0.3447(4) 0.0392(7) Uani d . 1 1 . .
    C C16 0.0943(3) -0.1573(5) -0.3026(5) 0.0509(9) Uani d . 1 1 . .
    H H16 0.0558 -0.2473 -0.2726 0.061 Uiso calc R 1 1 . .
    C C17 0.0483(3) -0.0004(5) -0.3043(6) 0.0575(10) Uani d . 1 1 . .
    H H17 -0.0215 0.0155 -0.2772 0.069 Uiso calc R 1 1 . .
loop_
    _atom_site_aniso_label
    _atom_site_aniso_U_11
    _atom_site_aniso_U_22
    _atom_site_aniso_U_33
    _atom_site_aniso_U_12
    _atom_site_aniso_U_13
    _atom_site_aniso_U_23
    O2 0.0484(12) 0.0335(11) 0.0343(11) -0.0017(9) 0.0108(9) 0.0037(8)
    N1 0.0403(13) 0.0270(11) 0.0340(12) -0.0019(10) 0.0086(10) 0.0040(10)
    C1 0.0409(15) 0.0337(14) 0.0340(15) -0.0043(11) 0.0098(12) 0.0009(11)
    C4 0.0388(14) 0.0299(13) 0.0394(14) -0.0002(11) 0.0191(12) 0.0034(11)
    O3 0.0655(16) 0.0237(10) 0.083(2) 0.0011(11) -0.0151(14) -0.0043(11)
    C9 0.0442(18) 0.0337(15) 0.071(2) 0.0074(13) 0.0154(17) 0.0101(15)
    O1 0.0679(18) 0.133(3) 0.0427(14) -0.054(2) 0.0118(13) -0.0031(17)
    C5 0.0395(15) 0.0279(14) 0.0384(15) 0.0006(11) 0.0070(12) 0.0048(12)
    C3 0.0541(18) 0.0300(14) 0.0400(17) -0.0011(12) 0.0220(14) -0.0007(11)
    C6 0.0466(17) 0.0289(14) 0.0492(18) -0.0003(12) 0.0064(14) 0.0031(13)
    C2 0.0382(14) 0.0379(15) 0.0320(13) -0.0036(12) 0.0120(11) -0.0017(11)
    C7 0.055(2) 0.0395(17) 0.063(2) -0.0074(15) -0.0017(17) 0.0021(16)
    C8 0.0396(17) 0.051(2) 0.081(3) 0.0002(15) -0.0062(17) 0.0135(19)
    O4 0.0513(13) 0.0331(11) 0.0325(10) -0.0013(9) 0.0099(9) -0.0041(8)
    N2 0.0355(12) 0.0259(10) 0.0353(12) -0.0016(9) 0.0092(10) -0.0023(9)
    C10 0.0418(15) 0.0323(13) 0.0319(14) -0.0026(11) 0.0077(12) -0.0033(11)
    O6 0.0686(17) 0.0265(10) 0.093(2) 0.0015(11) 0.0384(16) 0.0071(12)
    C13 0.0411(15) 0.0299(14) 0.0325(14) -0.0031(11) -0.0009(11) -0.0027(11)
    O5 0.0715(18) 0.109(3) 0.0444(15) -0.0508(19) 0.0164(13) -0.0151(16)
    C14 0.0383(14) 0.0318(14) 0.0376(14) 0.0005(11) 0.0106(12) -0.0050(12)
    C11 0.0416(15) 0.0364(14) 0.0301(13) -0.0045(12) 0.0075(11) -0.0013(11)
    C18 0.0451(18) 0.0396(17) 0.065(2) 0.0081(15) 0.0079(16) -0.0067(16)
    C12 0.0567(19) 0.0284(13) 0.0324(15) -0.0041(13) 0.0028(14) 0.0005(11)
    C15 0.0428(16) 0.0300(14) 0.0451(17) -0.0035(12) 0.0095(13) -0.0038(12)
    C16 0.053(2) 0.0401(17) 0.063(2) -0.0113(15) 0.0201(17) -0.0053(16)
    C17 0.0388(17) 0.052(2) 0.085(3) -0.0011(15) 0.0225(17) -0.0100(19)
_geom_special_details
;
All e.s.d.'s (except the e.s.d. in the dihedral angle between two l.s. planes)
are estimated using the full covariance matrix. The cell e.s.d.'s are taken
into account individually in the estimation of e.s.d.'s in distances, angles
and torsion angles; correlations between e.s.d.'s in cell parameters are only
used when they are defined by crystal symmetry. An approximate (isotropic)
treatment of cell e.s.d.'s is used for estimating e.s.d.'s involving l.s.
planes.
;
loop_
    _geom_bond_atom_site_label_1
    _geom_bond_atom_site_label_2
    _geom_bond_site_symmetry_2
    _geom_bond_distance
    _geom_bond_publ_flag
    O2 C1 . 1.268(4) ?
    N1 C2 . 1.479(4) ?
    N1 C3 . 1.501(4) ?
    N1 H1A . 0.8600 ?
    C1 O1 . 1.217(4) ?
    C1 C2 . 1.514(4) ?
    C4 C9 . 1.369(5) ?
    C4 C5 . 1.394(4) ?
    C4 C3 . 1.501(4) ?
    O3 C6 . 1.362(4) ?
    O3 H3C . 0.8200 ?
    C9 C8 . 1.392(6) ?
    C9 H9 . 0.9300 ?
    O1 H1B . 0.8200 ?
    C5 C6 . 1.387(4) ?
    C5 H5 . 0.9300 ?
    C3 H3A . 0.9700 ?
    C3 H3B . 0.9700 ?
    C6 C7 . 1.380(5) ?
    C2 H2A . 0.9700 ?
    C2 H2B . 0.9700 ?
    C7 C8 . 1.381(6) ?
    C7 H7 . 0.9300 ?
    C8 H8 . 0.9300 ?
    O4 C10 . 1.266(4) ?
    N2 C11 . 1.472(4) ?
    N2 C12 . 1.507(4) ?
    N2 H2C . 0.8600 ?
    C10 O5 . 1.226(4) ?
    C10 C11 . 1.512(4) ?
    O6 C15 . 1.362(4) ?
    O6 H6A . 0.8200 ?
    C13 C18 . 1.370(5) ?
    C13 C14 . 1.390(4) ?
    C13 C12 . 1.507(4) ?
    O5 H5A . 0.8200 ?
    C14 C15 . 1.391(4) ?
    C14 H14 . 0.9300 ?
    C11 H11A . 0.9700 ?
    C11 H11B . 0.9700 ?
    C18 C17 . 1.394(6) ?
    C18 H18 . 0.9300 ?
    C12 H12A . 0.9700 ?
    C12 H12B . 0.9700 ?
    C15 C16 . 1.376(5) ?
    C16 C17 . 1.373(6) ?
    C16 H16 . 0.9300 ?
    C17 H17 . 0.9300 ?
loop_
    _geom_angle_atom_site_label_1
    _geom_angle_atom_site_label_2
    _geom_angle_atom_site_label_3
    _geom_angle_site_symmetry_1
    _geom_angle_site_symmetry_3
    _geom_angle
    _geom_angle_publ_flag
    C2 N1 C3 . . 113.6(2) ?
    C2 N1 H1A . . 123.2 ?
    C3 N1 H1A . . 123.2 ?
    O1 C1 O2 . . 126.0(3) ?
    O1 C1 C2 . . 119.0(3) ?
    O2 C1 C2 . . 115.0(3) ?
    C9 C4 C5 . . 119.8(3) ?
    C9 C4 C3 . . 121.8(3) ?
    C5 C4 C3 . . 118.4(3) ?
    C6 O3 H3C . . 109.5 ?
    C4 C9 C8 . . 120.6(3) ?
    C4 C9 H9 . . 119.7 ?
    C8 C9 H9 . . 119.7 ?
    C1 O1 H1B . . 109.5 ?
    C6 C5 C4 . . 119.6(3) ?
    C6 C5 H5 . . 120.2 ?
    C4 C5 H5 . . 120.2 ?
    N1 C3 C4 . . 111.8(2) ?
    N1 C3 H3A . . 109.3 ?
    C4 C3 H3A . . 109.3 ?
    N1 C3 H3B . . 109.3 ?
    C4 C3 H3B . . 109.3 ?
    H3A C3 H3B . . 107.9 ?
    O3 C6 C7 . . 117.3(3) ?
    O3 C6 C5 . . 122.2(3) ?
    C7 C6 C5 . . 120.5(3) ?
    N1 C2 C1 . . 111.8(2) ?
    N1 C2 H2A . . 109.3 ?
    C1 C2 H2A . . 109.3 ?
    N1 C2 H2B . . 109.3 ?
    C1 C2 H2B . . 109.3 ?
    H2A C2 H2B . . 107.9 ?
    C8 C7 C6 . . 119.7(3) ?
    C8 C7 H7 . . 120.1 ?
    C6 C7 H7 . . 120.1 ?
    C7 C8 C9 . . 119.8(3) ?
    C7 C8 H8 . . 120.1 ?
    C9 C8 H8 . . 120.1 ?
    C11 N2 C12 . . 113.9(2) ?
    C11 N2 H2C . . 123.1 ?
    C12 N2 H2C . . 123.1 ?
    O5 C10 O4 . . 126.3(3) ?
    O5 C10 C11 . . 118.5(3) ?
    O4 C10 C11 . . 115.2(3) ?
    C15 O6 H6A . . 109.5 ?
    C18 C13 C14 . . 120.3(3) ?
    C18 C13 C12 . . 121.3(3) ?
    C14 C13 C12 . . 118.4(3) ?
    C10 O5 H5A . . 109.5 ?
    C15 C14 C13 . . 119.4(3) ?
    C15 C14 H14 . . 120.3 ?
    C13 C14 H14 . . 120.3 ?
    N2 C11 C10 . . 112.7(2) ?
    N2 C11 H11A . . 109.1 ?
    C10 C11 H11A . . 109.1 ?
    N2 C11 H11B . . 109.1 ?
    C10 C11 H11B . . 109.1 ?
    H11A C11 H11B . . 107.8 ?
    C13 C18 C17 . . 120.0(3) ?
    C13 C18 H18 . . 120.0 ?
    C17 C18 H18 . . 120.0 ?
    N2 C12 C13 . . 111.0(2) ?
    N2 C12 H12A . . 109.4 ?
    C13 C12 H12A . . 109.4 ?
    N2 C12 H12B . . 109.4 ?
    C13 C12 H12B . . 109.4 ?
    H12A C12 H12B . . 108.0 ?
    O6 C15 C16 . . 118.2(3) ?
    O6 C15 C14 . . 122.0(3) ?
    C16 C15 C14 . . 119.8(3) ?
    C17 C16 C15 . . 120.7(3) ?
    C17 C16 H16 . . 119.6 ?
    C15 C16 H16 . . 119.6 ?
    C16 C17 C18 . . 119.7(3) ?
    C16 C17 H17 . . 120.2 ?
    C18 C17 H17 . . 120.2 ?
loop_
    _geom_torsion_atom_site_label_1
    _geom_torsion_atom_site_label_2
    _geom_torsion_atom_site_label_3
    _geom_torsion_atom_site_label_4
    _geom_torsion_site_symmetry_1
    _geom_torsion_site_symmetry_2
    _geom_torsion_site_symmetry_3
    _geom_torsion_site_symmetry_4
    _geom_torsion
    _geom_torsion_publ_flag
    C5 C4 C9 C8 . . . . -1.0(5) ?
    C3 C4 C9 C8 . . . . 179.8(4) ?
    C9 C4 C5 C6 . . . . 0.1(5) ?
    C3 C4 C5 C6 . . . . 179.3(3) ?
    C2 N1 C3 C4 . . . . -55.5(3) ?
    C9 C4 C3 N1 . . . . 103.7(4) ?
    C5 C4 C3 N1 . . . . -75.5(3) ?
    C4 C5 C6 O3 . . . . -179.7(3) ?
    C4 C5 C6 C7 . . . . 1.4(5) ?
    C3 N1 C2 C1 . . . . -165.6(2) ?
    O1 C1 C2 N1 . . . . 13.6(5) ?
    O2 C1 C2 N1 . . . . -167.4(3) ?
    O3 C6 C7 C8 . . . . 179.0(4) ?
    C5 C6 C7 C8 . . . . -2.0(6) ?
    C6 C7 C8 C9 . . . . 1.1(7) ?
    C4 C9 C8 C7 . . . . 0.4(7) ?
    C18 C13 C14 C15 . . . . 0.1(5) ?
    C12 C13 C14 C15 . . . . 177.2(3) ?
    C12 N2 C11 C10 . . . . -163.2(2) ?
    O5 C10 C11 N2 . . . . 14.3(5) ?
    O4 C10 C11 N2 . . . . -167.2(3) ?
    C14 C13 C18 C17 . . . . -0.1(5) ?
    C12 C13 C18 C17 . . . . -177.1(4) ?
    C11 N2 C12 C13 . . . . -54.6(3) ?
    C18 C13 C12 N2 . . . . 105.2(3) ?
    C14 C13 C12 N2 . . . . -71.9(4) ?
    C13 C14 C15 O6 . . . . -179.2(3) ?
    C13 C14 C15 C16 . . . . -0.6(5) ?
    O6 C15 C16 C17 . . . . 179.7(4) ?
    C14 C15 C16 C17 . . . . 1.1(6) ?
    C15 C16 C17 C18 . . . . -1.0(6) ?
    C13 C18 C17 C16 . . . . 0.5(6) ?
loop_
    _geom_hbond_atom_site_label_D
    _geom_hbond_atom_site_label_H
    _geom_hbond_atom_site_label_A
    _geom_hbond_site_symmetry_A
    _geom_hbond_distance_DH
    _geom_hbond_distance_HA
    _geom_hbond_distance_DA
    _geom_hbond_angle_DHA
    N1 H1A O4 . 0.86 2.25 2.891(3) 132
    O3 H3C O2 2_564 0.82 1.84 2.639(4) 166
    N2 H2C O2 1_554 0.86 2.28 2.910(3) 130
    O6 H6A O4 2_554 0.82 1.85 2.646(4) 165
data_global
_journal_date_recd_electronic     2011-06-04
_journal_date_accepted     2011-06-20
_journal_name_full     'Acta Crystallographica, Section E'
_journal_year     2011
_journal_volume     67
_journal_issue      7
_journal_page_first     o1791
_journal_page_last     o1791
_journal_paper_category     QO
_journal_coeditor_code     VM2101
_publ_contact_author_name     'Wei-Na Wu'
_publ_contact_author_address
;
Department of Physics and Chemistry
Henan Polytechnic University
Jiaozuo 454000
People's Republic of China
;
_publ_contact_author_email     'wuwn08@hpu.edu.cn'
_publ_contact_author_fax     '86-391-3987811'
_publ_contact_author_phone     '86-391-3987818'
_publ_section_title
;
2-(3-Hydroxybenzylamino)acetic acid
;
loop_
    _publ_author_name
    _publ_author_footnote
    _publ_author_address
    'Zhi, Li-Hua' .
;
Department of Physics and Chemistry
Henan Polytechnic University
Jiaozuo 454000
People's Republic of China
;
    'Wu, Wei-Na' .
;
Department of Physics and Chemistry
Henan Polytechnic University
Jiaozuo 454000
People's Republic of China
;
