# Supplementary material for: 2-(3-Hy­droxy­benzyl­amino)­acetic acid
Source: Acta Crystallogr Sect E Struct Rep Online. 2011 Jun 25;67(Pt 7):o1791. doi: 10.1107/S1600536811024226 (PMC3152044; doi:10.1107/S1600536811024226)
Supplement: Supplementary file 2 [file e-67-o1791-Isup2.hkl]

# 
# h,k,l, Fc-squared, Fo-squared, sigma(Fo-squared) and status flag 
# 
data_I
_shelx_title ' Z in Pc' 
_shelx_refln_list_code          4 
_shelx_F_calc_maximum      110.76 
_exptl_crystal_F_000       384.00 
_reflns_d_resolution_high  0.7736 
 
loop_ 
 _symmetry_equiv_pos_as_xyz 
 'x, y, z' 
 'x, -y, z+1/2' 
 
_cell_length_a    11.9779 
_cell_length_b     8.0267 
_cell_length_c     9.3835 
_cell_angle_alpha  90.000 
_cell_angle_beta  101.391 
_cell_angle_gamma  90.000 
 
_shelx_F_squared_multiplier     1.000 
 
loop_ 
 _refln_index_h 
 _refln_index_k 
 _refln_index_l 
 _refln_F_squared_calc 
 _refln_F_squared_meas 
 _refln_F_squared_sigma 
 _refln_observed_status 
   1   0   0     2950.83     2716.43     92.91 o 
   2   0   0      326.46      337.62      4.04 o 
   3   0   0      419.20      356.51      4.32 o 
   4   0   0     1003.72      797.78      7.93 o 
   5   0   0       44.30       16.56      0.99 o 
   6   0   0     1778.57     2241.58     21.65 o 
   7   0   0      157.91      144.59      2.11 o 
   8   0   0        2.83        2.20      0.45 o 
   9   0   0      180.74      205.78      4.48 o 
  10   0   0       50.80       47.22      1.90 o 
  11   0   0       82.46       89.38      2.83 o 
  12   0   0      117.65      115.38      3.46 o 
  13   0   0        9.81        8.24      1.67 o 
  14   0   0        0.08       -0.12      1.19 o 
  15   0   0        0.31        0.60      1.31 o 
   0   1   0        0.17        0.30      0.08 o 
   1   1   0      670.03      689.05      9.50 o 
   2   1   0     4905.45     4816.66     44.68 o 
   3   1   0       53.04       62.63      0.71 o 
   4   1   0      766.32      784.77      5.56 o 
   5   1   0       36.19       45.12      0.64 o 
   6   1   0       18.50       14.42      0.37 o 
   7   1   0        0.41        1.14      0.26 o 
   8   1   0       67.55       95.12      1.20 o 
   9   1   0        4.04        5.02      0.55 o 
  10   1   0       36.48       41.01      1.25 o 
  11   1   0       90.93       84.60      2.30 o 
  12   1   0       22.04       22.45      1.33 o 
  13   1   0        7.52        9.25      1.03 o 
  14   1   0       64.49       59.51      5.02 o 
  15   1   0        0.10       -0.36      1.19 o 
   0   2   0      246.11      292.86      4.73 o 
   1   2   0       43.31       28.16      0.48 o 
   2   2   0     3454.69     3281.33     26.08 o 
   3   2   0      860.85      849.67      6.49 o 
   4   2   0     1395.99     1421.47     10.54 o 
   5   2   0      122.13      116.34      1.37 o 
   6   2   0        0.41        0.36      0.17 o 
   7   2   0       27.87       24.07      0.77 o 
   8   2   0       87.89       91.61      1.42 o 
   9   2   0        1.55        1.40      0.37 o 
  10   2   0      153.15      166.14      3.91 o 
  11   2   0       18.09       18.63      1.24 o 
  12   2   0        9.25        7.65      0.94 o 
  13   2   0        1.24        0.25      0.77 o 
  14   2   0        1.46        1.17      0.92 o 
   0   3   0        0.97        0.99      0.20 o 
   1   3   0      687.41      716.75      4.95 o 
   2   3   0     2818.49     2989.80     20.42 o 
   3   3   0       19.68       22.51      0.52 o 
   4   3   0        5.27       19.01      0.52 o 
   5   3   0      619.46      586.71      4.83 o 
   6   3   0       61.89       85.10      1.20 o 
   7   3   0        9.69        6.26      0.43 o 
   8   3   0       22.78       30.14      0.83 o 
   9   3   0      427.98      407.17      5.18 o 
  10   3   0       89.36       87.00      2.91 o 
  11   3   0      101.17      104.64      5.26 o 
  12   3   0       26.98       34.51      2.11 o 
  13   3   0        0.39       -0.68      0.68 o 
  14   3   0        0.23        0.54      0.93 o 
   0   4   0      368.43      541.50      6.82 o 
   1   4   0        0.13        5.49      0.30 o 
   2   4   0      128.79      119.10      1.45 o 
   3   4   0      695.71      833.31      7.26 o 
   4   4   0       16.37       15.76      0.55 o 
   5   4   0       82.17       92.82      1.83 o 
   6   4   0      240.79      251.33      3.06 o 
   7   4   0       10.52       12.58      0.74 o 
   8   4   0        3.51        3.70      0.87 o 
   9   4   0      729.70      777.02     10.51 o 
  10   4   0        5.49        5.45      1.01 o 
  11   4   0        6.01        6.05      1.14 o 
  12   4   0        0.71        0.64      0.77 o 
  13   4   0        0.13       -0.61      0.80 o 
  14   4   0        0.05       -0.39      0.92 o 
   0   5   0       14.38       14.18      0.72 o 
   1   5   0       21.96       23.97      0.63 o 
   2   5   0       26.81       15.26      0.62 o 
   3   5   0      153.31      214.11      2.37 o 
   4   5   0      106.57      164.57      2.60 o 
   5   5   0      451.83      521.25      6.19 o 
   6   5   0      199.06      223.56      3.36 o 
   7   5   0      313.65      326.32      4.48 o 
   8   5   0        0.65        0.80      0.52 o 
   9   5   0       36.71       41.70      1.70 o 
  10   5   0        2.68        2.61      0.97 o 
  11   5   0       23.71       23.96      1.90 o 
  12   5   0        4.74        7.24      1.35 o 
  13   5   0        4.49        6.34      1.35 o 
   0   6   0        7.90       12.36      0.69 o 
   1   6   0      414.20      415.06      3.83 o 
   2   6   0       25.09       23.99      0.86 o 
   3   6   0        3.49        3.75      0.65 o 
   4   6   0       22.42       18.75      0.92 o 
   5   6   0        3.95        3.41      0.78 o 
   6   6   0       24.94       24.47      1.10 o 
   7   6   0      343.08      341.09      5.52 o 
   8   6   0       78.38       92.37      2.57 o 
   9   6   0        4.98        4.49      0.87 o 
  10   6   0        2.50        3.46      1.01 o 
  11   6   0       13.28       12.47      1.65 o 
  12   6   0        7.16       12.77      1.73 o 
   0   7   0       21.73       24.75      2.69 o 
   1   7   0        6.79        7.48      0.70 o 
   2   7   0       20.53       20.91      0.99 o 
   3   7   0      648.56      644.96      7.51 o 
   4   7   0        2.60        2.51      0.55 o 
   5   7   0       15.82       19.02      1.45 o 
   6   7   0        3.23        1.47      0.70 o 
   7   7   0        1.47        0.71      0.62 o 
   8   7   0        1.40        0.95      0.99 o 
   9   7   0        6.01        4.39      0.94 o 
  10   7   0        3.03        3.70      1.17 o 
  11   7   0       13.71       13.38      2.39 o 
   0   8   0        0.17        0.06      0.59 o 
   1   8   0       29.74       25.26      1.79 o 
   2   8   0       13.76       21.13      1.29 o 
   3   8   0        3.27        4.56      0.75 o 
   4   8   0       11.32       16.45      1.21 o 
   5   8   0       44.96       47.72      1.63 o 
   6   8   0        5.69        4.33      0.71 o 
   7   8   0       10.30        9.17      0.91 o 
   8   8   0        5.88        3.92      0.94 o 
   9   8   0        2.23        2.19      0.89 o 
   0   9   0        0.68        0.77      1.19 o 
   1   9   0        0.03        0.42      0.61 o 
   2   9   0       26.74       29.91      1.73 o 
   3   9   0       42.71       43.05      1.84 o 
   4   9   0       17.60       14.93      1.29 o 
   5   9   0        4.63        2.90      1.05 o 
   6   9   0       37.89       39.16      2.31 o 
   7   9   0        1.93        3.69      0.78 o 
   0  10   0        7.85        8.72      2.15 o 
   1  10   0       29.61       27.28      2.15 o 
   2  10   0       68.79       81.72      2.71 o 
   3  10   0        7.43       12.06      1.31 o 
   4  10   0       21.04       21.19      1.62 o 
 -15   1   1        0.82        0.21      1.61 o 
 -14   1   1        3.07        1.67      0.93 o 
 -13   1   1       20.13       23.60      1.81 o 
 -12   1   1       49.12       45.02      1.75 o 
 -11   1   1       92.68       81.75      3.28 o 
 -10   1   1       25.94       21.96      1.99 o 
  -9   1   1       34.16       28.95      1.01 o 
  -8   1   1      122.11      151.69      2.06 o 
  -7   1   1       11.78       16.31      0.57 o 
  -6   1   1       93.82       94.27      1.08 o 
  -5   1   1     1078.47     1061.46      7.94 o 
  -4   1   1      336.72      335.95      2.70 o 
  -3   1   1     1376.17     1413.45     10.41 o 
  -2   1   1     1796.33     1780.93     19.01 o 
  -1   1   1        8.67        7.34      0.26 o 
   0   1   1        4.03        4.08      0.20 o 
   1   1   1      284.00      288.41      2.54 o 
   2   1   1     2285.97     2230.69     16.12 o 
   3   1   1      550.89      555.21      4.73 o 
   4   1   1      728.08      719.45      5.23 o 
   5   1   1      616.97      596.83      4.28 o 
   6   1   1        3.89        3.60      0.25 o 
   7   1   1      105.47      120.70      1.33 o 
   8   1   1       34.64       41.67      0.80 o 
   9   1   1       27.70       21.59      0.69 o 
  10   1   1       51.80       44.74      1.37 o 
  11   1   1       95.58       86.17      2.03 o 
  12   1   1       11.90       11.10      1.35 o 
  13   1   1       15.28       10.91      2.33 o 
  14   1   1        0.37       -0.60      1.07 o 
 -15   2   1        9.16       15.17      2.51 o 
 -14   2   1        2.99        1.43      1.43 o 
 -13   2   1        6.33        7.50      1.03 o 
 -12   2   1       13.81       14.44      1.18 o 
 -11   2   1      124.50      119.81      2.83 o 
 -10   2   1      148.21      161.84      3.29 o 
  -9   2   1      252.91      256.67      4.23 o 
  -8   2   1       84.00       75.91      1.36 o 
  -7   2   1      115.59      107.22      1.22 o 
  -6   2   1      165.04      151.68      1.50 o 
  -5   2   1        5.49        5.36      0.24 o 
  -4   2   1      604.18      661.13      4.81 o 
  -3   2   1      445.94      491.69      3.69 o 
  -2   2   1     1195.59     1218.04     10.49 o 
  -1   2   1     2366.38     2424.11     17.69 o 
   0   2   1     3173.49     3342.79     24.28 o 
   1   2   1     1290.63     1336.63     11.77 o 
   2   2   1      692.09      703.85      5.91 o 
   3   2   1      539.71      578.23      5.00 o 
   4   2   1      113.91      124.21      1.29 o 
   5   2   1       74.95       68.17      0.91 o 
   6   2   1      220.25      209.74      2.03 o 
   7   2   1       30.41       29.60      0.70 o 
   8   2   1      210.44      209.65      2.18 o 
   9   2   1      269.86      285.39      2.97 o 
  10   2   1       51.00       51.71      1.80 o 
  11   2   1       92.63       94.62      4.36 o 
  12   2   1        9.87        9.92      1.31 o 
  13   2   1        0.29        0.18      0.80 o 
  14   2   1       10.11        8.33      1.43 o 
 -14   3   1        4.46        2.97      1.14 o 
 -13   3   1       13.65       14.71      1.60 o 
 -12   3   1       49.16       55.85      2.53 o 
 -11   3   1       15.65       16.77      1.76 o 
 -10   3   1      141.45      144.80      3.13 o 
  -9   3   1       26.02       25.88      1.26 o 
  -8   3   1      156.46      146.30      2.79 o 
  -7   3   1       25.29       25.95      0.63 o 
  -6   3   1      561.56      538.72      4.49 o 
  -5   3   1      314.00      275.06      3.64 o 
  -4   3   1       43.78       56.89      0.99 o 
  -3   3   1      608.90      611.60      4.65 o 
  -2   3   1     2176.90     2199.01     14.38 o 
  -1   3   1      428.10      427.74      3.13 o 
   0   3   1       50.94       54.76      0.99 o 
   1   3   1     1370.83     1414.47     13.18 o 
   2   3   1     1575.19     1626.37     20.61 o 
   3   3   1       33.55       31.07      0.77 o 
   4   3   1      133.41      112.77      1.64 o 
   5   3   1      489.44      455.47      5.77 o 
   6   3   1      203.29      197.45      2.28 o 
   7   3   1       70.19       62.40      1.29 o 
   8   3   1       98.30       93.23      1.72 o 
   9   3   1      118.57      128.38      2.91 o 
  10   3   1       36.77       42.63      2.07 o 
  11   3   1       39.95       38.62      2.07 o 
  12   3   1       23.21       25.59      2.51 o 
  13   3   1        6.57        6.98      1.31 o 
  14   3   1        5.23        4.96      1.27 o 
 -14   4   1        6.80        5.60      2.09 o 
 -13   4   1       10.49       11.41      1.52 o 
 -12   4   1       48.34       47.19      2.44 o 
 -11   4   1        4.86        3.76      1.07 o 
 -10   4   1       97.32       94.76      3.12 o 
  -9   4   1       71.91       72.32      3.46 o 
  -8   4   1       95.95       93.89      1.94 o 
  -7   4   1      193.94      198.93      2.64 o 
  -6   4   1       17.72       17.34      0.68 o 
  -5   4   1      510.87      538.70      5.44 o 
  -4   4   1      645.47      690.06      6.06 o 
  -3   4   1      298.60      293.48      2.71 o 
  -2   4   1      442.93      419.48      3.62 o 
  -1   4   1      358.76      312.12      2.79 o 
   0   4   1      333.91      269.36      2.89 o 
   1   4   1      341.11      299.96      3.63 o 
   2   4   1      562.38      541.41      6.01 o 
   3   4   1      241.63      244.80      3.26 o 
   4   4   1      741.70      778.24      9.31 o 
   5   4   1      167.93      156.09      2.51 o 
   6   4   1       86.10       85.28      1.59 o 
   7   4   1      161.14      163.82      2.43 o 
   8   4   1      158.07      154.03      2.41 o 
   9   4   1        9.95        8.51      0.94 o 
  10   4   1       65.86       66.07      2.70 o 
  11   4   1       18.82       16.37      1.65 o 
  12   4   1       26.50       24.70      1.98 o 
  13   4   1        7.70        7.74      1.39 o 
 -13   5   1        2.37        0.14      1.85 o 
 -12   5   1        3.71        5.82      1.31 o 
 -11   5   1        9.43        9.04      1.35 o 
 -10   5   1        5.97        4.00      0.97 o 
  -9   5   1       33.90       35.97      1.98 o 
  -8   5   1        1.78        1.76      0.63 o 
  -7   5   1       54.63       50.35      1.63 o 
  -6   5   1        6.55        6.20      0.52 o 
  -5   5   1       22.50       17.49      0.66 o 
  -4   5   1       19.65       22.31      0.64 o 
  -3   5   1       75.41       82.95      1.15 o 
  -2   5   1       48.83       54.57      0.82 o 
  -1   5   1       91.76      103.09      1.47 o 
   0   5   1       14.70       17.47      0.67 o 
   1   5   1      134.70      141.38      2.08 o 
   2   5   1       35.73       39.18      1.10 o 
   3   5   1       66.64       70.63      1.55 o 
   4   5   1        6.68        5.36      0.55 o 
   5   5   1        9.90        8.65      0.67 o 
   6   5   1       58.44       54.23      1.49 o 
   7   5   1       43.93       46.02      1.45 o 
   8   5   1        6.13        6.92      0.89 o 
   9   5   1       28.23       29.55      1.59 o 
  10   5   1       12.63       13.47      1.37 o 
  11   5   1        7.19        7.47      1.35 o 
  12   5   1        6.40        6.70      2.21 o 
 -12   6   1       25.30       24.66      7.11 o 
 -11   6   1        1.74        0.22      0.88 o 
 -10   6   1        2.56        2.41      1.07 o 
  -9   6   1        2.84        2.96      0.88 o 
  -8   6   1       77.67       83.54      4.29 o 
  -7   6   1       24.80       27.45      1.16 o 
  -6   6   1      101.96       87.05      3.26 o 
  -5   6   1       30.58       31.41      1.00 o 
  -4   6   1       30.55       27.47      0.93 o 
  -3   6   1        7.03        4.32      0.39 o 
  -2   6   1      162.41      184.52      1.85 o 
  -1   6   1      341.99      311.08      3.27 o 
   0   6   1     1043.32      989.02      9.39 o 
   1   6   1       27.72       36.54      1.12 o 
   2   6   1       56.33       67.65      1.58 o 
   3   6   1       29.74       26.11      1.04 o 
   4   6   1        5.79        6.93      0.88 o 
   5   6   1      125.85       95.35      2.07 o 
   6   6   1       53.98       42.41      1.65 o 
   7   6   1       69.34       73.90      2.23 o 
   8   6   1       33.80       39.18      1.72 o 
   9   6   1        5.89        4.72      0.89 o 
  10   6   1        3.35        3.70      0.89 o 
  11   6   1        7.78        9.62      1.51 o 
  12   6   1        7.26        2.75      1.79 o 
 -11   7   1       29.59       28.95      3.17 o 
 -10   7   1        3.78        4.16      1.25 o 
  -9   7   1        0.10        0.67      0.83 o 
  -8   7   1       11.57       12.65      1.61 o 
  -7   7   1       55.20       48.84      2.57 o 
  -6   7   1       85.43       89.01      2.64 o 
  -5   7   1      103.87      104.14      2.19 o 
  -4   7   1       63.24       67.34      1.71 o 
  -3   7   1      399.34      388.13      5.04 o 
  -2   7   1       24.65       22.76      1.05 o 
  -1   7   1      395.99      422.79      5.34 o 
   0   7   1      111.95      114.88      2.15 o 
   1   7   1      131.34      138.29      2.46 o 
   2   7   1      261.05      257.91      4.33 o 
   3   7   1      308.71      313.73      5.05 o 
   4   7   1      110.71      114.81      2.71 o 
   5   7   1      129.50      128.19      2.98 o 
   6   7   1       43.64       39.68      1.72 o 
   7   7   1       14.48       12.09      1.14 o 
   8   7   1       14.28       14.36      1.29 o 
   9   7   1       11.55       14.62      1.36 o 
  10   7   1        6.83        8.65      1.25 o 
  -9   8   1       34.40       35.80      2.36 o 
  -8   8   1       35.35       36.14      3.06 o 
  -7   8   1       22.87       22.07      1.23 o 
  -6   8   1        5.23        6.13      0.98 o 
  -5   8   1       19.90       19.38      1.71 o 
  -4   8   1        6.83        6.76      0.97 o 
  -3   8   1       38.68       46.37      1.80 o 
  -2   8   1       15.34       16.75      1.50 o 
  -1   8   1       44.71       40.17      1.65 o 
   0   8   1       22.96       21.53      1.10 o 
   1   8   1       43.26       43.10      1.67 o 
   2   8   1       26.46       27.43      1.21 o 
   3   8   1       15.29       16.49      1.01 o 
   4   8   1        7.71        7.63      0.82 o 
   5   8   1       24.71       22.27      1.42 o 
   6   8   1       19.30       17.81      2.17 o 
   7   8   1       27.64       27.60      1.65 o 
   8   8   1       53.92       55.16      2.27 o 
   9   8   1       16.91       16.05      1.80 o 
  -7   9   1       28.18       32.01      2.28 o 
  -6   9   1       22.30       24.14      1.60 o 
  -5   9   1        6.71        8.94      1.12 o 
  -4   9   1       13.68       12.97      1.22 o 
  -3   9   1       19.37       24.87      1.67 o 
  -2   9   1       22.54       28.33      1.63 o 
  -1   9   1        8.14        9.15      1.78 o 
   0   9   1        2.43        2.40      0.78 o 
   1   9   1       23.02       30.11      1.38 o 
   2   9   1       40.47       42.85      1.86 o 
   3   9   1        4.91        4.16      0.88 o 
   4   9   1        0.23        1.19      0.70 o 
   5   9   1       19.03       22.32      1.31 o 
   6   9   1       34.59       37.00      2.65 o 
   7   9   1        4.68        4.60      1.06 o 
  -4  10   1        0.46        0.82      0.77 o 
  -3  10   1       11.89       13.69      1.38 o 
  -2  10   1       21.04       23.77      1.63 o 
  -1  10   1        3.22        4.54      0.99 o 
   0  10   1       18.53       16.01      1.77 o 
   1  10   1       26.59       30.37      2.28 o 
   2  10   1        0.14       -0.31      0.83 o 
   3  10   1       10.21       13.03      1.35 o 
 -15   0   2       18.73       22.22      2.87 o 
 -14   0   2        1.56        2.63      1.31 o 
 -13   0   2        0.64        0.84      1.07 o 
 -12   0   2        7.56        5.26      1.43 o 
 -11   0   2      109.49      124.34      5.14 o 
 -10   0   2       56.93       56.08      2.01 o 
  -9   0   2       62.44       44.25      1.66 o 
  -8   0   2     1002.89     1056.86     15.26 o 
  -7   0   2      710.94      705.82      7.33 o 
  -6   0   2     1665.36     1933.50     26.24 o 
  -5   0   2       34.82       30.67      1.03 o 
  -4   0   2     1411.33     1541.02     25.56 o 
  -3   0   2     3696.14     3539.92     41.23 o 
  -2   0   2    12267.43    11552.78    131.44 o 
  -1   0   2     2907.10     3114.26     33.93 o 
   0   0   2     2831.87     3049.10     47.55 o 
   1   0   2    11761.56    11420.45    176.83 o 
   2   0   2     3601.26     3413.58     33.01 o 
   3   0   2     1205.35     1260.11     11.29 o 
   4   0   2      110.28       91.79      1.37 o 
   5   0   2     1547.17     1745.34     17.22 o 
   6   0   2      700.46      700.26      7.61 o 
   7   0   2     1060.27     1088.04     11.39 o 
   8   0   2       64.13       48.33      1.29 o 
   9   0   2       44.06       42.97      1.31 o 
  10   0   2      100.98      104.32      2.45 o 
  11   0   2        6.26        3.19      0.80 o 
  12   0   2        0.18        0.38      0.71 o 
  13   0   2        1.10        2.64      0.95 o 
 -15   1   2        1.74        3.46      1.27 o 
 -14   1   2        0.04        0.13      0.80 o 
 -13   1   2       58.20       49.58      5.14 o 
 -12   1   2       12.40       13.32      1.39 o 
 -11   1   2        4.14        2.84      0.70 o 
 -10   1   2       27.95       23.41      1.38 o 
  -9   1   2        1.77        0.86      0.46 o 
  -8   1   2      133.30      137.31      2.15 o 
  -7   1   2       81.24       84.27      0.98 o 
  -6   1   2      615.19      673.96      5.64 o 
  -5   1   2      282.23      266.86      4.11 o 
  -4   1   2     1045.67     1125.27      8.43 o 
  -3   1   2     1201.41     1306.00     11.68 o 
  -2   1   2      579.04      556.46      5.12 o 
  -1   1   2     1794.03     1788.52     13.03 o 
   0   1   2     1944.60     1957.66     18.20 o 
   1   1   2      663.43      624.83      4.54 o 
   2   1   2     1264.23     1304.32     10.57 o 
   3   1   2     1165.82     1194.52      8.50 o 
   4   1   2      276.81      257.45      2.27 o 
   5   1   2      547.99      597.53      4.38 o 
   6   1   2       88.95       92.07      1.21 o 
   7   1   2      148.29      149.13      2.21 o 
   8   1   2        5.78        6.35      0.41 o 
   9   1   2       25.74       21.31      0.68 o 
  10   1   2        0.86        0.51      0.38 o 
  11   1   2       11.76       11.27      0.87 o 
  12   1   2       51.81       52.33      1.99 o 
  13   1   2        0.36        0.99      0.83 o 
  14   1   2        1.29        1.18      1.00 o 
 -15   2   2        2.37        0.18      1.01 o 
 -14   2   2       11.02       14.22      2.45 o 
 -13   2   2       43.98       45.51      2.45 o 
 -12   2   2       33.83       33.77      1.75 o 
 -11   2   2       14.10       13.89      1.06 o 
 -10   2   2       76.82       77.00      2.11 o 
  -9   2   2       14.76       14.21      0.94 o 
  -8   2   2       78.74       73.89      2.47 o 
  -7   2   2       47.89       43.75      0.65 o 
  -6   2   2       50.25       49.14      0.61 o 
  -5   2   2      674.44      664.76      4.56 o 
  -4   2   2      259.02      226.17      1.90 o 
  -3   2   2      331.21      302.21      2.80 o 
  -2   2   2      154.83      139.98      1.35 o 
  -1   2   2     1296.41     1301.44     10.50 o 
   0   2   2     1275.49     1309.97     15.52 o 
   1   2   2      202.93      175.71      1.85 o 
   2   2   2      224.83      202.57      1.97 o 
   3   2   2      210.74      170.47      1.95 o 
   4   2   2      740.79      736.11      5.94 o 
   5   2   2       63.16       67.10      1.28 o 
   6   2   2       34.48       29.44      0.65 o 
   7   2   2       81.32       81.00      1.19 o 
   8   2   2       39.31       35.50      0.83 o 
   9   2   2       73.84       73.68      1.78 o 
  10   2   2       10.55       13.81      0.95 o 
  11   2   2       27.01       27.28      1.49 o 
  12   2   2       46.17       40.80      4.72 o 
  13   2   2        7.73        8.02      1.34 o 
  14   2   2        3.26        5.73      1.35 o 
 -14   3   2        0.78        0.48      1.19 o 
 -13   3   2       20.35       20.55      1.77 o 
 -12   3   2        9.03        8.27      1.03 o 
 -11   3   2       41.98       47.71      2.60 o 
 -10   3   2      231.81      231.54      4.55 o 
  -9   3   2       24.36       26.65      1.28 o 
  -8   3   2      300.28      302.07      4.73 o 
  -7   3   2      107.18      129.09      1.89 o 
  -6   3   2      118.42      129.53      1.39 o 
  -5   3   2       72.63       59.50      0.82 o 
  -4   3   2      595.56      656.33      4.67 o 
  -3   3   2      356.90      379.30      3.03 o 
  -2   3   2      323.03      331.82      2.69 o 
  -1   3   2       25.53       28.44      0.66 o 
   0   3   2        4.62        4.38      0.28 o 
   1   3   2      492.04      470.10      4.29 o 
   2   3   2      272.77      276.46      3.41 o 
   3   3   2      613.89      683.64      6.55 o 
   4   3   2      123.05       97.76      1.58 o 
   5   3   2      101.86      100.59      1.68 o 
   6   3   2      123.94      144.14      2.17 o 
   7   3   2      305.84      295.63      4.19 o 
   8   3   2       18.42       21.19      0.92 o 
   9   3   2      245.00      254.96      3.54 o 
  10   3   2       57.87       65.63      1.88 o 
  11   3   2       12.21       11.68      1.43 o 
  12   3   2       28.16       29.76      3.64 o 
  13   3   2        0.80        0.00      0.84 o 
 -14   4   2        1.58        1.10      1.05 o 
 -13   4   2       12.52       15.11      1.65 o 
 -12   4   2       33.81       37.55      5.67 o 
 -11   4   2       55.44       60.69      2.57 o 
 -10   4   2       19.54       20.77      1.35 o 
  -9   4   2       32.37       30.63      1.40 o 
  -8   4   2      219.09      217.73      3.28 o 
  -7   4   2      104.39       95.09      2.71 o 
  -6   4   2      124.53      130.99      1.74 o 
  -5   4   2        7.79        7.88      0.43 o 
  -4   4   2      250.63      262.64      2.22 o 
  -3   4   2      295.84      299.07      2.73 o 
  -2   4   2      967.34      989.88      8.24 o 
  -1   4   2       66.26       72.18      1.05 o 
   0   4   2       69.61       89.72      1.42 o 
   1   4   2      861.44      888.37      9.30 o 
   2   4   2      334.76      318.72      3.96 o 
   3   4   2      259.94      277.05      3.63 o 
   4   4   2       13.28       12.68      0.70 o 
   5   4   2      188.33      203.34      2.73 o 
   6   4   2      113.50       99.76      1.80 o 
   7   4   2      191.47      197.54      2.87 o 
   8   4   2       33.26       30.61      1.11 o 
   9   4   2       23.02       23.37      1.19 o 
  10   4   2       66.26       75.23      2.67 o 
  11   4   2       29.89       27.87      2.45 o 
  12   4   2       18.93       19.70      1.90 o 
  13   4   2        3.37        2.56      1.17 o 
 -13   5   2       13.03       17.77      1.90 o 
 -12   5   2       46.11       51.98      2.99 o 
 -11   5   2        4.62        3.61      1.00 o 
 -10   5   2       10.18        8.65      1.22 o 
  -9   5   2       35.04       41.55      2.07 o 
  -8   5   2       19.46       17.69      0.95 o 
  -7   5   2       19.02       20.40      0.96 o 
  -6   5   2       31.46       23.21      0.70 o 
  -5   5   2       46.84       32.90      0.79 o 
  -4   5   2      200.63      180.52      1.94 o 
  -3   5   2      237.31      226.64      2.31 o 
  -2   5   2      425.52      428.24      4.06 o 
  -1   5   2       59.69       59.18      1.02 o 
   0   5   2       32.48       32.81      0.88 o 
   1   5   2      316.69      324.62      4.79 o 
   2   5   2      157.87      152.67      2.46 o 
   3   5   2      180.73      165.73      2.69 o 
   4   5   2       26.35       20.56      0.92 o 
   5   5   2       30.10       20.31      1.85 o 
   6   5   2       22.10       24.24      1.26 o 
   7   5   2       30.35       30.44      1.24 o 
   8   5   2       31.81       31.78      4.08 o 
   9   5   2        3.00        3.19      0.82 o 
  10   5   2       12.15       14.66      1.54 o 
  11   5   2       42.72       44.25      2.57 o 
  12   5   2        7.46        7.81      1.48 o 
 -12   6   2        3.31        4.67      1.22 o 
 -11   6   2        4.78        2.84      1.02 o 
 -10   6   2       13.79       14.58      1.52 o 
  -9   6   2       28.22       28.26      2.15 o 
  -8   6   2        1.31        1.21      0.81 o 
  -7   6   2       14.69       17.62      1.10 o 
  -6   6   2       23.25       21.90      1.33 o 
  -5   6   2       61.58       61.46      1.26 o 
  -4   6   2       44.89       44.35      0.99 o 
  -3   6   2       75.39       70.13      1.21 o 
  -2   6   2       16.61       22.13      0.74 o 
  -1   6   2      505.57      559.11      5.80 o 
   0   6   2      293.55      315.04      4.16 o 
   1   6   2       39.93       40.89      1.24 o 
   2   6   2       61.61       59.03      1.50 o 
   3   6   2       42.63       40.78      1.49 o 
   4   6   2       28.44       26.58      1.26 o 
   5   6   2       39.93       34.57      1.44 o 
   6   6   2       10.98       11.91      1.11 o 
   7   6   2        2.52        2.48      0.70 o 
   8   6   2       30.31       31.19      2.59 o 
   9   6   2       18.99       21.44      1.49 o 
  10   6   2        6.83        4.66      1.12 o 
  11   6   2        2.28        3.18      1.43 o 
 -11   7   2       14.76       11.72      1.65 o 
 -10   7   2        2.73        1.26      0.88 o 
  -9   7   2        9.59        6.59      1.14 o 
  -8   7   2        4.41        5.46      0.92 o 
  -7   7   2       19.16       15.91      1.37 o 
  -6   7   2       22.86       29.58      1.52 o 
  -5   7   2      174.51      184.17      3.09 o 
  -4   7   2       69.16       63.34      2.70 o 
  -3   7   2      177.67      161.13      2.80 o 
  -2   7   2       24.46       29.73      1.04 o 
  -1   7   2       16.44       17.41      0.90 o 
   0   7   2       72.37       77.88      2.28 o 
   1   7   2       89.43       86.82      2.19 o 
   2   7   2       95.69       80.66      2.13 o 
   3   7   2       85.84       84.05      2.32 o 
   4   7   2      119.83      131.00      3.23 o 
   5   7   2       16.31       22.97      1.35 o 
   6   7   2       15.86       14.09      1.21 o 
   7   7   2        4.58        4.91      1.05 o 
   8   7   2        0.58        0.01      0.67 o 
   9   7   2        4.07        3.60      0.96 o 
  10   7   2       16.64       17.47      1.94 o 
  -9   8   2        2.83        3.62      1.09 o 
  -8   8   2        0.93        1.29      0.70 o 
  -7   8   2        0.44        0.48      0.76 o 
  -6   8   2        6.69        5.95      1.02 o 
  -5   8   2       12.69       12.76      1.12 o 
  -4   8   2       13.67       16.88      1.26 o 
  -3   8   2       33.74       41.58      3.83 o 
  -2   8   2        2.78        1.66      0.64 o 
  -1   8   2       24.60       27.02      1.47 o 
   0   8   2       20.26       21.36      1.24 o 
   1   8   2        7.09        7.59      0.74 o 
   2   8   2       35.45       38.87      1.60 o 
   3   8   2       15.58       20.75      2.07 o 
   4   8   2        6.90        5.64      0.85 o 
   5   8   2        8.08        6.87      0.94 o 
   6   8   2        2.79        2.22      1.14 o 
   7   8   2        1.65        1.09      0.93 o 
   8   8   2        8.07        8.95      1.86 o 
  -7   9   2        1.14        1.19      1.55 o 
  -6   9   2        8.95        7.74      1.10 o 
  -5   9   2       33.68       35.05      1.78 o 
  -4   9   2        1.02        0.28      0.71 o 
  -3   9   2       32.79       39.27      1.84 o 
  -2   9   2        6.75        8.80      1.11 o 
  -1   9   2        4.68        3.15      0.75 o 
   0   9   2        3.72        4.25      0.80 o 
   1   9   2       16.16       17.28      1.68 o 
   2   9   2       14.56       18.69      1.33 o 
   3   9   2        2.06        3.05      0.69 o 
   4   9   2       20.81       20.94      1.28 o 
   5   9   2       10.52        7.52      1.29 o 
   6   9   2        3.09        2.31      0.88 o 
  -3  10   2       14.19       15.05      1.72 o 
  -2  10   2        4.76        2.26      0.82 o 
  -1  10   2        4.48        1.81      0.87 o 
   0  10   2       10.26       12.41      1.31 o 
   1  10   2       10.52        7.78      1.61 o 
   2  10   2       24.92       26.08      2.19 o 
 -15   1   3        7.95       10.96      1.68 o 
 -14   1   3        5.82        5.57      3.17 o 
 -13   1   3        5.39        8.26      3.34 o 
 -12   1   3       50.16       47.69      2.41 o 
 -11   1   3       20.76       19.64      1.97 o 
 -10   1   3       10.83       13.04      0.95 o 
  -9   1   3       28.85       33.08      1.35 o 
  -8   1   3       56.87       56.37      1.58 o 
  -7   1   3       39.13       44.32      1.50 o 
  -6   1   3      152.16      169.52      2.10 o 
  -5   1   3       51.53       64.77      0.86 o 
  -4   1   3     1742.38     1867.48     15.11 o 
  -3   1   3      515.67      568.90      4.91 o 
  -2   1   3      465.51      442.10      3.35 o 
  -1   1   3      182.29      186.71      1.57 o 
   0   1   3      658.53      634.08      4.75 o 
   1   1   3      101.43       85.24      0.96 o 
   2   1   3     2001.78     2033.40     15.16 o 
   3   1   3      689.29      728.22      5.45 o 
   4   1   3       60.07       57.66      0.87 o 
   5   1   3       98.15      108.37      1.33 o 
   6   1   3        6.86        8.25      0.42 o 
   7   1   3       37.80       36.73      0.81 o 
   8   1   3       12.00       15.02      0.60 o 
   9   1   3        1.88        2.08      0.37 o 
  10   1   3       51.64       48.43      1.63 o 
  11   1   3       21.17       16.63      1.25 o 
  12   1   3        1.33        0.61      0.67 o 
  13   1   3        5.34        5.73      1.15 o 
 -15   2   3       18.01       21.08      2.11 o 
 -14   2   3        0.25        0.98      0.92 o 
 -13   2   3        5.87        5.19      1.22 o 
 -12   2   3       11.04        9.62      1.31 o 
 -11   2   3       20.41       19.13      1.38 o 
 -10   2   3      129.04      131.44      2.91 o 
  -9   2   3       69.26       67.02      1.89 o 
  -8   2   3      195.76      200.09      3.51 o 
  -7   2   3        1.56        2.63      0.47 o 
  -6   2   3      136.78      133.22      1.56 o 
  -5   2   3      121.59      134.32      1.31 o 
  -4   2   3       56.24       67.90      0.97 o 
  -3   2   3      202.69      191.08      2.22 o 
  -2   2   3      391.55      373.29      3.17 o 
  -1   2   3      370.99      387.89      3.60 o 
   0   2   3        3.78        3.75      0.29 o 
   1   2   3      463.68      425.45      3.89 o 
   2   2   3       15.40       19.41      0.58 o 
   3   2   3       90.65       88.11      1.32 o 
   4   2   3      230.15      220.80      2.51 o 
   5   2   3       13.42       13.78      0.48 o 
   6   2   3      103.01      101.61      1.52 o 
   7   2   3      153.91      147.55      1.99 o 
   8   2   3       81.53       77.81      1.43 o 
   9   2   3       73.51       66.77      1.37 o 
  10   2   3       15.28       15.47      0.90 o 
  11   2   3        0.92        1.62      0.71 o 
  12   2   3        1.23        1.24      1.06 o 
  13   2   3        6.88        8.89      2.21 o 
 -14   3   3       16.48       17.51      1.94 o 
 -13   3   3       28.78       28.30      2.15 o 
 -12   3   3        6.82        7.59      1.03 o 
 -11   3   3       34.20       28.42      2.42 o 
 -10   3   3       46.65       36.14      3.53 o 
  -9   3   3      117.54      117.34      2.68 o 
  -8   3   3      251.03      237.88      4.06 o 
  -7   3   3      180.73      194.37      2.83 o 
  -6   3   3       86.05       81.40      1.11 o 
  -5   3   3      246.52      280.37      2.46 o 
  -4   3   3      220.76      234.56      2.49 o 
  -3   3   3       20.09       18.45      0.56 o 
  -2   3   3      204.72      211.08      1.94 o 
  -1   3   3       25.80       27.43      0.86 o 
   0   3   3      333.50      334.11      3.58 o 
   1   3   3      101.96       95.34      1.49 o 
   2   3   3       52.85       57.34      1.28 o 
   3   3   3      319.13      345.58      3.85 o 
   4   3   3       69.36       68.71      1.25 o 
   5   3   3      166.83      166.91      2.20 o 
   6   3   3      120.07      118.14      1.83 o 
   7   3   3      249.09      248.36      3.08 o 
   8   3   3        7.12        7.29      0.58 o 
   9   3   3       64.82       60.03      1.60 o 
  10   3   3        0.35       -0.12      0.47 o 
  11   3   3       12.01       12.69      1.07 o 
  12   3   3       17.27       16.00      1.72 o 
  13   3   3        7.18        8.12      1.48 o 
 -14   4   3       13.29       16.48      2.75 o 
 -13   4   3       54.13       56.34      2.77 o 
 -12   4   3       23.77       19.73      1.39 o 
 -11   4   3       91.43      100.46      2.75 o 
 -10   4   3       33.71       37.20      1.63 o 
  -9   4   3       36.50       30.24      1.42 o 
  -8   4   3       18.30       19.38      1.14 o 
  -7   4   3       82.03       97.99      1.93 o 
  -6   4   3       44.60       44.02      0.95 o 
  -5   4   3       63.59       71.64      1.11 o 
  -4   4   3       38.11       40.12      0.99 o 
  -3   4   3      103.54       90.99      1.27 o 
  -2   4   3       44.28       32.92      0.71 o 
  -1   4   3       96.07      109.19      1.42 o 
   0   4   3       29.30       37.95      1.02 o 
   1   4   3       77.34       65.77      1.27 o 
   2   4   3      169.64      164.12      2.54 o 
   3   4   3       13.81       14.69      0.75 o 
   4   4   3      102.49       95.30      2.12 o 
   5   4   3        1.02        1.65      0.55 o 
   6   4   3       97.45      113.25      2.17 o 
   7   4   3       31.02       30.10      1.49 o 
   8   4   3        2.56        1.90      0.80 o 
   9   4   3       87.08       94.35      2.31 o 
  10   4   3       22.61       28.50      1.69 o 
  11   4   3       34.70       30.65      2.38 o 
  12   4   3       42.45       51.12      4.06 o 
 -13   5   3        4.07        3.90      1.22 o 
 -12   5   3        9.03       10.10      1.43 o 
 -11   5   3        2.34        2.35      1.07 o 
 -10   5   3        8.81        8.73      0.99 o 
  -9   5   3       33.54       32.99      1.54 o 
  -8   5   3       36.64       38.59      1.63 o 
  -7   5   3       62.42       63.33      2.19 o 
  -6   5   3       10.18       11.30      0.60 o 
  -5   5   3       90.48       85.86      1.35 o 
  -4   5   3        3.20        3.27      0.36 o 
  -3   5   3       34.15       32.51      0.92 o 
  -2   5   3       72.64       73.62      1.37 o 
  -1   5   3       33.98       39.92      1.00 o 
   0   5   3       88.85       89.94      1.73 o 
   1   5   3      139.84      134.22      2.78 o 
   2   5   3        2.10        1.85      0.38 o 
   3   5   3       22.55       20.15      1.09 o 
   4   5   3       70.34       66.78      1.66 o 
   5   5   3       26.78       29.13      2.08 o 
   6   5   3       31.40       35.70      1.54 o 
   7   5   3       47.83       45.92      1.82 o 
   8   5   3       17.49       18.43      1.16 o 
   9   5   3        6.43        6.39      1.05 o 
  10   5   3        3.82        3.43      0.89 o 
  11   5   3        7.61       10.38      1.78 o 
 -12   6   3        1.17        0.98      0.88 o 
 -11   6   3       38.74       42.22      3.17 o 
 -10   6   3        1.50        0.89      0.75 o 
  -9   6   3       16.91       18.90      1.67 o 
  -8   6   3       28.10       29.04      1.77 o 
  -7   6   3       29.86       26.96      1.52 o 
  -6   6   3       47.34       43.52      1.10 o 
  -5   6   3       51.29       57.37      1.16 o 
  -4   6   3       18.85       13.56      0.67 o 
  -3   6   3      178.34      183.11      2.69 o 
  -2   6   3       79.41       94.16      2.00 o 
  -1   6   3      288.45      243.82      3.32 o 
   0   6   3        0.53       -0.32      0.32 o 
   1   6   3      248.42      263.79      4.27 o 
   2   6   3       11.77       15.34      0.96 o 
   3   6   3       45.52       38.12      1.46 o 
   4   6   3       37.81       38.42      2.09 o 
   5   6   3       94.34       77.93      2.25 o 
   6   6   3        1.01        1.19      0.61 o 
   7   6   3       50.99       61.61      5.26 o 
   8   6   3        1.47        2.06      0.82 o 
   9   6   3       13.26       14.70      1.40 o 
  10   6   3        6.77        6.68      1.38 o 
  11   6   3       10.08        7.99      1.56 o 
 -11   7   3        6.86        7.21      1.39 o 
 -10   7   3       19.26       17.40      4.00 o 
  -9   7   3       23.95       19.62      4.18 o 
  -8   7   3        1.21        1.07      1.07 o 
  -7   7   3       36.00       38.22      2.50 o 
  -6   7   3        2.93        2.32      0.65 o 
  -5   7   3       53.76       48.85      1.76 o 
  -4   7   3       77.48       76.91      1.76 o 
  -3   7   3       28.68       30.35      1.21 o 
  -2   7   3      247.95      240.99      3.67 o 
  -1   7   3       24.12       21.74      1.48 o 
   0   7   3      194.34      205.93      3.73 o 
   1   7   3       89.70      101.37      2.42 o 
   2   7   3       83.87       79.15      2.20 o 
   3   7   3       42.73       44.85      1.69 o 
   4   7   3       45.89       38.98      1.76 o 
   5   7   3       29.57       26.98      1.52 o 
   6   7   3       23.68       21.93      1.45 o 
   7   7   3       21.57       19.39      1.90 o 
   8   7   3        2.92        3.15      0.92 o 
   9   7   3       30.14       30.67      2.26 o 
  -9   8   3       15.50       12.54      2.27 o 
  -8   8   3        3.02        1.91      1.43 o 
  -7   8   3        3.60        3.13      1.05 o 
  -6   8   3       16.71       17.16      1.63 o 
  -5   8   3        5.44        5.22      0.99 o 
  -4   8   3        9.75       10.80      1.07 o 
  -3   8   3       28.34       25.44      1.45 o 
  -2   8   3       30.09       32.21      1.49 o 
  -1   8   3       97.52      103.67      2.66 o 
   0   8   3       66.52       63.97      5.79 o 
   1   8   3        4.62        5.41      0.97 o 
   2   8   3       11.80       10.34      1.02 o 
   3   8   3       25.09       26.50      1.75 o 
   4   8   3        7.01        4.68      1.53 o 
   5   8   3       12.28       10.54      1.13 o 
   6   8   3        2.09        1.25      0.69 o 
   7   8   3        9.29        8.65      1.19 o 
   8   8   3        5.97        3.61      1.31 o 
  -7   9   3        0.91        0.36      1.43 o 
  -6   9   3       10.72        7.58      2.21 o 
  -5   9   3        7.06        3.78      0.92 o 
  -4   9   3        3.28        4.03      0.91 o 
  -3   9   3       17.20       18.94      1.70 o 
  -2   9   3        3.43        3.85      0.85 o 
  -1   9   3        0.87        0.22      0.59 o 
   0   9   3        1.17        1.52      0.90 o 
   1   9   3       28.99       33.39      2.77 o 
   2   9   3        0.03        0.36      0.76 o 
   3   9   3       18.71       18.86      1.72 o 
   4   9   3       16.81       14.50      1.31 o 
   5   9   3        2.62        1.53      0.77 o 
  -2  10   3       26.71       25.95      1.77 o 
  -1  10   3        0.37        0.73      0.75 o 
   0  10   3        3.26        0.84      0.84 o 
 -15   0   4       34.94       36.19      3.70 o 
 -14   0   4       16.47       19.83      2.87 o 
 -13   0   4       21.35       14.69      2.39 o 
 -12   0   4       18.67       19.23      2.51 o 
 -11   0   4       92.93       85.64      4.42 o 
 -10   0   4        7.66       10.39      1.79 o 
  -9   0   4      174.51      164.11      5.97 o 
  -8   0   4      105.96       98.90      4.18 o 
  -7   0   4      157.64      194.00      5.32 o 
  -6   0   4      545.00      661.36     26.99 o 
  -5   0   4     1092.42     1156.96     23.35 o 
  -4   0   4      381.05      380.93      5.79 o 
  -3   0   4     2014.15     1963.94     19.42 o 
  -2   0   4     2434.48     2677.88     23.25 o 
  -1   0   4     1038.44     1311.69     15.25 o 
   0   0   4     2153.04     2330.54     20.72 o 
   1   0   4     1995.69     1950.53     15.76 o 
   2   0   4      193.94      198.90      2.43 o 
   3   0   4      933.53      980.14     10.27 o 
   4   0   4      500.45      567.82      6.48 o 
   5   0   4      164.64      201.68      3.02 o 
   6   0   4      105.48       97.87      1.95 o 
   7   0   4      157.30      165.31      3.50 o 
   8   0   4        8.91        9.67      0.78 o 
   9   0   4       71.93       71.77      3.18 o 
  10   0   4       13.24       14.93      1.14 o 
  11   0   4       21.05       19.68      1.81 o 
  12   0   4       15.27       16.96      2.63 o 
  13   0   4       31.11       34.04      3.58 o 
 -15   1   4        2.56        3.30      1.31 o 
 -14   1   4        9.32        8.56      1.56 o 
 -13   1   4       33.77       31.74      2.24 o 
 -12   1   4        0.39       -0.18      0.68 o 
 -11   1   4       43.00       37.42      2.11 o 
 -10   1   4       52.87       53.45      2.36 o 
  -9   1   4        1.85        2.66      0.54 o 
  -8   1   4        5.97        5.74      1.32 o 
  -7   1   4       47.85       43.71      1.35 o 
  -6   1   4      167.67      157.68      1.70 o 
  -5   1   4      348.10      352.70      3.00 o 
  -4   1   4      381.90      441.83      4.03 o 
  -3   1   4      248.74      233.19      2.22 o 
  -2   1   4       86.63      101.78      1.15 o 
  -1   1   4        2.38        2.30      0.21 o 
   0   1   4       88.62      104.28      1.03 o 
   1   1   4      209.83      194.76      1.67 o 
   2   1   4      418.01      468.17      3.57 o 
   3   1   4      305.73      301.26      2.71 o 
   4   1   4      148.33      137.37      1.58 o 
   5   1   4       32.31       32.05      0.73 o 
   6   1   4        6.41        6.28      0.42 o 
   7   1   4        2.20        2.46      0.34 o 
   8   1   4       64.02       68.92      1.49 o 
   9   1   4       43.79       45.64      1.86 o 
  10   1   4        0.06        0.23      0.45 o 
  11   1   4       36.99       38.86      1.40 o 
  12   1   4        7.33        5.90      1.04 o 
  13   1   4        2.81        2.51      1.22 o 
 -15   2   4       13.99       16.51      2.03 o 
 -14   2   4        7.89        7.88      1.56 o 
 -13   2   4        8.80        7.03      1.34 o 
 -12   2   4       13.67       14.66      2.15 o 
 -11   2   4       10.28       11.73      1.39 o 
 -10   2   4       16.41       16.08      1.11 o 
  -9   2   4       43.51       47.21      1.63 o 
  -8   2   4       49.07       44.15      1.49 o 
  -7   2   4       28.02       27.14      1.14 o 
  -6   2   4      196.70      213.57      2.30 o 
  -5   2   4       56.65       71.56      1.05 o 
  -4   2   4      406.46      449.20      4.60 o 
  -3   2   4      192.17      195.40      2.08 o 
  -2   2   4      117.04      148.55      2.42 o 
  -1   2   4      635.19      648.62      4.95 o 
   0   2   4      131.28      156.83      1.71 o 
   1   2   4      220.12      210.61      2.21 o 
   2   2   4      410.40      441.55      3.71 o 
   3   2   4       70.89       81.99      1.27 o 
   4   2   4      180.42      183.12      2.18 o 
   5   2   4        7.26        7.43      0.48 o 
   6   2   4       59.60       53.09      1.14 o 
   7   2   4       29.37       35.94      0.99 o 
   8   2   4       22.18       20.95      0.99 o 
   9   2   4       12.00       12.90      0.88 o 
  10   2   4       14.89       17.04      1.19 o 
  11   2   4        8.04        9.00      0.98 o 
  12   2   4        7.72       10.35      1.23 o 
  13   2   4        8.40       11.35      2.15 o 
 -14   3   4       25.75       29.18      2.36 o 
 -13   3   4       22.62       24.42      2.15 o 
 -12   3   4        5.42        3.91      1.14 o 
 -11   3   4        4.71        3.92      0.77 o 
 -10   3   4       28.54       21.79      1.26 o 
  -9   3   4      160.72      153.00      3.60 o 
  -8   3   4      160.10      162.31      3.25 o 
  -7   3   4      111.79       96.55      2.29 o 
  -6   3   4       29.63       28.93      0.77 o 
  -5   3   4        0.25        0.72      0.23 o 
  -4   3   4       72.39       80.30      1.95 o 
  -3   3   4       70.13       74.80      1.12 o 
  -2   3   4      230.78      246.52      2.59 o 
  -1   3   4        2.49        2.78      0.29 o 
   0   3   4      215.47      224.49      2.78 o 
   1   3   4       52.67       56.39      1.17 o 
   2   3   4      103.41      112.17      1.66 o 
   3   3   4        2.00        3.96      0.39 o 
   4   3   4       39.41       35.93      0.94 o 
   5   3   4      101.20       87.78      1.87 o 
   6   3   4      219.02      220.23      2.67 o 
   7   3   4      110.20      107.15      2.05 o 
   8   3   4       24.76       21.02      1.33 o 
   9   3   4        9.13        6.44      0.73 o 
  10   3   4        7.48        8.36      0.83 o 
  11   3   4       25.64       28.44      1.97 o 
  12   3   4       27.73       27.00      3.82 o 
 -14   4   4        6.21        6.33      2.15 o 
 -13   4   4        8.30        7.96      1.51 o 
 -12   4   4       23.33       25.07      2.48 o 
 -11   4   4       25.57       25.45      2.68 o 
 -10   4   4        5.09        5.13      0.81 o 
  -9   4   4       37.87       37.03      1.57 o 
  -8   4   4       70.94       61.73      1.91 o 
  -7   4   4        2.71        3.20      0.61 o 
  -6   4   4      248.52      257.60      3.21 o 
  -5   4   4      239.25      224.13      2.90 o 
  -4   4   4       49.48       55.50      1.20 o 
  -3   4   4       94.34       96.00      1.62 o 
  -2   4   4      154.35      147.51      1.85 o 
  -1   4   4      225.54      234.95      2.91 o 
   0   4   4      108.10       96.72      1.65 o 
   1   4   4       83.31       76.17      1.45 o 
   2   4   4       41.32       43.66      1.57 o 
   3   4   4      215.39      206.05      3.61 o 
   4   4   4      315.66      334.45      4.09 o 
   5   4   4        3.99        4.71      0.54 o 
   6   4   4       54.39       49.16      1.76 o 
   7   4   4       53.76       50.33      1.62 o 
   8   4   4       10.11        9.04      0.91 o 
   9   4   4       13.90       16.56      1.19 o 
  10   4   4       25.19       30.54      1.55 o 
  11   4   4       16.53       16.82      1.54 o 
  12   4   4        5.62        2.99      1.67 o 
 -13   5   4       21.03       18.14      1.80 o 
 -12   5   4        3.78        3.23      1.03 o 
 -11   5   4        6.27        6.22      0.97 o 
 -10   5   4        1.13        1.11      0.63 o 
  -9   5   4       16.56       15.86      1.19 o 
  -8   5   4       53.16       58.74      1.95 o 
  -7   5   4       75.94       75.58      1.64 o 
  -6   5   4       36.53       29.34      0.93 o 
  -5   5   4        6.34        3.94      0.42 o 
  -4   5   4       79.25       66.94      1.41 o 
  -3   5   4       13.98       15.94      0.87 o 
  -2   5   4       77.25       73.30      1.71 o 
  -1   5   4        0.80        0.48      0.28 o 
   0   5   4      111.72      103.59      1.81 o 
   1   5   4       24.74       19.78      1.41 o 
   2   5   4      112.68       91.38      2.26 o 
   3   5   4        4.28        3.36      0.61 o 
   4   5   4       33.84       24.77      1.67 o 
   5   5   4       65.39       64.39      2.02 o 
   6   5   4       57.90       58.69      2.02 o 
   7   5   4       18.80       19.68      1.47 o 
   8   5   4        1.55        1.04      0.61 o 
   9   5   4        2.92        3.17      0.98 o 
  10   5   4        4.63        2.74      0.98 o 
  11   5   4        6.06        5.03      3.28 o 
 -12   6   4        0.45        1.09      1.25 o 
 -11   6   4        5.39        5.63      1.61 o 
 -10   6   4        1.28        0.72      0.76 o 
  -9   6   4        7.92        8.80      1.02 o 
  -8   6   4       54.00       59.38      1.80 o 
  -7   6   4       88.00       85.83      2.19 o 
  -6   6   4       24.85       19.91      0.92 o 
  -5   6   4       49.70       39.25      1.40 o 
  -4   6   4        4.77        4.90      0.87 o 
  -3   6   4       69.84       69.76      2.04 o 
  -2   6   4       16.02       17.89      1.52 o 
  -1   6   4      148.91      129.64      2.85 o 
   0   6   4       74.68       80.76      1.84 o 
   1   6   4       75.47       83.12      2.15 o 
   2   6   4       20.38       16.23      1.03 o 
   3   6   4       53.17       47.30      2.68 o 
   4   6   4       18.60       16.91      1.28 o 
   5   6   4       69.98       69.40      2.22 o 
   6   6   4       35.92       39.07      2.53 o 
   7   6   4        5.33        4.69      0.96 o 
   8   6   4        0.13       -0.61      0.61 o 
   9   6   4        2.76        2.10      0.89 o 
  10   6   4        5.38        7.22      3.40 o 
 -11   7   4        3.62        3.69      1.17 o 
 -10   7   4        2.23        2.18      0.97 o 
  -9   7   4        3.53        2.18      0.88 o 
  -8   7   4       13.38       13.62      2.15 o 
  -7   7   4        1.81        1.29      0.80 o 
  -6   7   4       68.71       73.26      2.01 o 
  -5   7   4       18.17       19.47      0.97 o 
  -4   7   4       80.97       75.22      1.91 o 
  -3   7   4       45.92       44.47      1.72 o 
  -2   7   4       44.05       46.72      1.77 o 
  -1   7   4        5.34        5.39      0.80 o 
   0   7   4       37.40       43.40      2.07 o 
   1   7   4       22.08       17.40      1.13 o 
   2   7   4       81.03       74.78      2.22 o 
   3   7   4        6.49        5.51      0.83 o 
   4   7   4       76.28       81.00      2.93 o 
   5   7   4        0.39        1.15      0.65 o 
   6   7   4        4.60        8.47      1.10 o 
   7   7   4        1.20        1.36      0.75 o 
   8   7   4        0.30       -0.08      0.76 o 
   9   7   4        0.94        1.19      1.10 o 
  -8   8   4        2.04        0.12      1.07 o 
  -7   8   4        1.84        1.43      0.93 o 
  -6   8   4        2.20       -0.12      0.75 o 
  -5   8   4       22.53       23.26      1.54 o 
  -4   8   4        7.16        9.91      1.02 o 
  -3   8   4       12.79        7.54      0.82 o 
  -2   8   4        5.00        7.60      0.96 o 
  -1   8   4       14.38       13.03      1.43 o 
   0   8   4        0.97        1.19      0.76 o 
   1   8   4       18.20       15.05      1.51 o 
   2   8   4        8.60        8.96      1.26 o 
   3   8   4       27.36       29.51      1.60 o 
   4   8   4        8.12        6.28      0.97 o 
   5   8   4        2.88        1.95      0.80 o 
   6   8   4        1.54        3.22      0.93 o 
   7   8   4        8.03        8.27      2.43 o 
  -6   9   4       21.10       21.50      2.75 o 
  -5   9   4        7.65       11.23      1.56 o 
  -4   9   4       19.01       21.36      1.54 o 
  -3   9   4       16.08       16.53      1.42 o 
  -2   9   4        1.35        1.68      0.92 o 
  -1   9   4        0.53        0.88      0.69 o 
   0   9   4        0.80        1.99      0.88 o 
   1   9   4       14.25       15.38      1.61 o 
   2   9   4        7.85       10.87      1.43 o 
   3   9   4        1.81        3.71      2.09 o 
   4   9   4       23.52       24.97      2.11 o 
 -15   1   5        3.61        6.25      1.60 o 
 -14   1   5        4.82        2.99      2.09 o 
 -13   1   5       11.07       11.93      2.09 o 
 -12   1   5        1.90        4.01      1.03 o 
 -11   1   5        1.52        2.30      0.88 o 
 -10   1   5        4.15        2.94      1.31 o 
  -9   1   5       20.25       16.25      1.44 o 
  -8   1   5       31.08       33.81      1.32 o 
  -7   1   5       45.25       45.27      1.83 o 
  -6   1   5      107.39      100.24      2.06 o 
  -5   1   5      130.60      156.17      2.24 o 
  -4   1   5     1176.10     1281.87      9.90 o 
  -3   1   5       97.38      110.20      1.28 o 
  -2   1   5       87.17      106.49      1.23 o 
  -1   1   5       26.93       30.96      0.62 o 
   0   1   5      196.38      203.73      1.82 o 
   1   1   5      351.59      405.52      3.07 o 
   2   1   5     1022.35     1078.83      7.44 o 
   3   1   5       67.62       60.10      1.01 o 
   4   1   5       91.29       90.67      1.30 o 
   5   1   5       46.58       52.40      1.12 o 
   6   1   5       11.18       11.91      0.65 o 
   7   1   5       14.85       11.37      0.78 o 
   8   1   5        5.41        7.52      0.71 o 
   9   1   5        0.77        1.49      0.53 o 
  10   1   5        5.60        5.92      0.73 o 
  11   1   5        5.40        3.98      1.02 o 
  12   1   5        2.63        2.21      1.10 o 
 -14   2   5       35.78       40.43      2.74 o 
 -13   2   5        7.38        8.26      1.48 o 
 -12   2   5       42.70       36.81      2.45 o 
 -11   2   5       27.70       23.41      1.90 o 
 -10   2   5       19.00       14.74      1.48 o 
  -9   2   5      109.69      109.20      2.92 o 
  -8   2   5       94.29       86.55      3.47 o 
  -7   2   5       24.15       23.81      1.23 o 
  -6   2   5       84.06       91.92      2.06 o 
  -5   2   5       96.28       95.25      1.38 o 
  -4   2   5       29.94       27.32      0.72 o 
  -3   2   5      615.95      612.21      5.14 o 
  -2   2   5      437.97      455.95      3.77 o 
  -1   2   5      169.20      190.80      1.96 o 
   0   2   5      758.95      765.92      5.23 o 
   1   2   5       97.66       91.86      1.08 o 
   2   2   5       89.28       85.85      1.28 o 
   3   2   5       54.97       53.37      1.10 o 
   4   2   5      101.65      102.72      1.61 o 
   5   2   5       57.57       48.99      1.11 o 
   6   2   5       99.53       95.89      1.92 o 
   7   2   5       62.95       56.31      1.49 o 
   8   2   5        4.99        4.76      0.63 o 
   9   2   5       54.33       48.78      1.89 o 
  10   2   5       13.31        9.59      0.89 o 
  11   2   5       28.28       32.91      1.45 o 
  12   2   5        9.83       14.25      1.46 o 
 -14   3   5       26.89       23.41      2.32 o 
 -13   3   5       20.99       20.61      2.07 o 
 -12   3   5        3.89        4.91      1.49 o 
 -11   3   5       70.12       73.17      3.08 o 
 -10   3   5       58.57       54.94      2.08 o 
  -9   3   5        9.44        8.93      0.93 o 
  -8   3   5       51.78       45.63      2.82 o 
  -7   3   5      158.14      148.47      3.04 o 
  -6   3   5       31.32       33.92      1.86 o 
  -5   3   5       11.44       18.39      0.80 o 
  -4   3   5       38.21       34.95      0.97 o 
  -3   3   5        4.30        3.12      0.49 o 
  -2   3   5       91.43       91.76      1.72 o 
  -1   3   5       27.35       27.61      0.76 o 
   0   3   5       30.79       26.62      0.92 o 
   1   3   5       30.85       33.05      0.88 o 
   2   3   5        8.57       10.50      0.53 o 
   3   3   5       43.45       50.75      1.09 o 
   4   3   5      116.80      112.14      2.35 o 
   5   3   5       74.74       71.90      1.62 o 
   6   3   5       21.90       20.85      0.98 o 
   7   3   5       18.08       18.23      0.98 o 
   8   3   5       90.63       93.08      2.07 o 
   9   3   5       20.52       19.72      1.47 o 
  10   3   5        3.64        3.39      0.70 o 
  11   3   5       24.94       28.89      1.92 o 
 -13   4   5        7.85        7.85      1.60 o 
 -12   4   5        8.20       13.15      1.72 o 
 -11   4   5       50.88       53.95      2.12 o 
 -10   4   5       18.00       20.75      1.35 o 
  -9   4   5        4.32        3.47      0.72 o 
  -8   4   5      134.94      123.79      5.30 o 
  -7   4   5       52.83       43.72      1.65 o 
  -6   4   5      163.08      166.02      2.89 o 
  -5   4   5       76.49       74.26      1.90 o 
  -4   4   5       74.29       76.27      1.53 o 
  -3   4   5       15.07       23.50      0.86 o 
  -2   4   5        0.41        0.75      0.38 o 
  -1   4   5       70.71       83.01      1.58 o 
   0   4   5        8.24       10.12      0.62 o 
   1   4   5       48.57       51.93      1.28 o 
   2   4   5       47.91       48.79      1.41 o 
   3   4   5      112.31      107.92      2.53 o 
   4   4   5       81.11       74.75      1.85 o 
   5   4   5      161.54      160.25      2.93 o 
   6   4   5       43.37       39.72      2.41 o 
   7   4   5        0.62        0.06      0.52 o 
   8   4   5       46.68       54.28      2.24 o 
   9   4   5       16.85       16.19      1.27 o 
  10   4   5        0.66        0.57      0.73 o 
  11   4   5       10.49       11.51      1.65 o 
 -12   5   5       13.29       13.73      1.39 o 
 -11   5   5       22.35       22.22      1.63 o 
 -10   5   5        8.57        7.40      1.05 o 
  -9   5   5       10.73        9.15      1.01 o 
  -8   5   5       19.99       16.82      1.70 o 
  -7   5   5      103.20       97.08      2.41 o 
  -6   5   5       48.17       51.68      1.35 o 
  -5   5   5       31.06       25.63      1.47 o 
  -4   5   5       12.76       15.38      1.28 o 
  -3   5   5       32.73       31.34      1.21 o 
  -2   5   5       50.24       50.69      1.52 o 
  -1   5   5        7.79        7.40      0.70 o 
   0   5   5       72.36       67.74      1.65 o 
   1   5   5        1.84        1.77      0.49 o 
   2   5   5       21.20       22.41      1.62 o 
   3   5   5       46.54       40.17      1.60 o 
   4   5   5       20.33       17.55      1.32 o 
   5   5   5       81.19       73.42      2.24 o 
   6   5   5        0.88        2.10      1.05 o 
   7   5   5        6.55        7.72      1.06 o 
   8   5   5       19.38       20.47      1.34 o 
   9   5   5       19.93       22.67      1.55 o 
  10   5   5       10.24       10.49      1.83 o 
 -11   6   5       21.92       22.60      2.57 o 
 -10   6   5        1.48        2.37      0.74 o 
  -9   6   5       29.41       29.51      1.45 o 
  -8   6   5       21.32       22.50      1.26 o 
  -7   6   5       17.76       15.33      1.28 o 
  -6   6   5       42.22       44.47      1.54 o 
  -5   6   5       54.67       52.28      1.86 o 
  -4   6   5       26.24       26.74      1.42 o 
  -3   6   5       41.68       45.65      1.73 o 
  -2   6   5       74.71       63.44      2.06 o 
  -1   6   5      138.55      118.94      2.85 o 
   0   6   5       11.63       17.15      1.42 o 
   1   6   5       33.29       37.41      1.55 o 
   2   6   5       21.87       18.91      1.19 o 
   3   6   5       29.18       32.63      1.51 o 
   4   6   5       28.91       22.67      1.38 o 
   5   6   5        0.84        0.29      0.59 o 
   6   6   5       58.88       57.25      3.34 o 
   7   6   5        8.93        8.11      1.07 o 
   8   6   5        2.98        1.63      0.83 o 
   9   6   5       22.95       23.48      1.80 o 
 -10   7   5        4.12        5.02      1.67 o 
  -9   7   5       32.38       26.40      2.87 o 
  -8   7   5        1.98        3.63      0.93 o 
  -7   7   5        6.24        7.90      1.10 o 
  -6   7   5      138.28      142.85      3.36 o 
  -5   7   5       87.89       87.41      3.43 o 
  -4   7   5       56.12       45.54      1.82 o 
  -3   7   5        1.61        2.39      0.76 o 
  -2   7   5        7.74        6.29      0.98 o 
  -1   7   5        3.14        2.99      0.73 o 
   0   7   5       14.83       14.33      1.44 o 
   1   7   5        7.35        5.35      1.25 o 
   2   7   5       36.48       34.25      2.06 o 
   3   7   5      143.37      142.15      4.39 o 
   4   7   5       31.22       37.70      2.86 o 
   5   7   5        7.24        6.33      0.99 o 
   6   7   5       23.01       22.15      3.73 o 
   7   7   5       18.85       16.04      1.49 o 
   8   7   5        4.40        2.09      1.27 o 
  -8   8   5        7.97        3.22      1.55 o 
  -7   8   5       31.33       33.68      3.34 o 
  -6   8   5        1.36        1.37      0.93 o 
  -5   8   5       16.90       16.67      1.18 o 
  -4   8   5        3.36        2.31      0.65 o 
  -3   8   5       10.58       10.05      1.35 o 
  -2   8   5       29.09       32.77      2.04 o 
  -1   8   5      105.09      111.91      3.67 o 
   0   8   5        2.92        3.87      1.05 o 
   1   8   5       13.24        9.81      1.55 o 
   2   8   5        4.47        6.23      1.21 o 
   3   8   5       10.16       10.53      1.67 o 
   4   8   5        4.19        3.87      0.91 o 
   5   8   5       28.33       23.18      2.08 o 
   6   8   5        3.78        3.56      0.98 o 
  -5   9   5        2.04        2.15      1.55 o 
  -4   9   5        4.93        4.26      0.97 o 
  -3   9   5       46.52       44.37      2.45 o 
  -2   9   5       12.91       12.41      1.46 o 
  -1   9   5        4.13        5.05      1.17 o 
   0   9   5       28.69       31.81      2.14 o 
   1   9   5       14.36       13.70      2.99 o 
   2   9   5        7.48        9.37      1.43 o 
 -14   0   6        1.84        0.48      1.43 o 
 -13   0   6       16.94       21.14      2.99 o 
 -12   0   6       11.57       10.75      2.27 o 
 -11   0   6        3.64        4.06      1.67 o 
 -10   0   6       56.97       50.05      3.58 o 
  -9   0   6      273.81      259.07      8.48 o 
  -8   0   6      247.67      211.65      7.29 o 
  -7   0   6       61.53       67.01      3.70 o 
  -6   0   6      381.80      341.96      9.56 o 
  -5   0   6      166.30      169.75      4.00 o 
  -4   0   6      472.77      539.21      7.17 o 
  -3   0   6      291.91      361.68      5.23 o 
  -2   0   6      610.30      694.88      6.91 o 
  -1   0   6      636.36      738.23      7.30 o 
   0   0   6      298.13      354.92      4.29 o 
   1   0   6      389.39      407.88      4.54 o 
   2   0   6      129.37      122.77      1.98 o 
   3   0   6      224.78      221.87      3.86 o 
   4   0   6       10.71       13.52      0.94 o 
   5   0   6      289.38      278.01      4.59 o 
   6   0   6      250.94      247.10      4.32 o 
   7   0   6       49.62       49.25      2.45 o 
   8   0   6        3.01        2.38      1.91 o 
   9   0   6        6.79        8.15      1.31 o 
  10   0   6       14.97       20.12      1.98 o 
  11   0   6        2.03        2.48      1.22 o 
 -14   1   6        1.34        2.15      1.18 o 
 -13   1   6       15.46       12.74      3.28 o 
 -12   1   6       32.01       29.70      2.28 o 
 -11   1   6        5.59        5.50      2.09 o 
 -10   1   6       13.94       14.46      1.60 o 
  -9   1   6       38.98       36.55      6.87 o 
  -8   1   6      152.36      149.36      4.18 o 
  -7   1   6      111.04      100.79      6.69 o 
  -6   1   6      435.96      413.37      9.14 o 
  -5   1   6      108.78       96.82      1.85 o 
  -4   1   6        4.50        3.97      0.40 o 
  -3   1   6      147.42      155.58      1.85 o 
  -2   1   6       80.80       82.87      1.21 o 
  -1   1   6      111.62      111.33      1.29 o 
   0   1   6      154.49      166.28      1.68 o 
   1   1   6        8.68        7.66      0.41 o 
   2   1   6      125.80      113.48      1.34 o 
   3   1   6      446.96      441.48      3.95 o 
   4   1   6       87.85       88.81      1.67 o 
   5   1   6      120.79      122.17      2.20 o 
   6   1   6       36.86       34.74      1.20 o 
   7   1   6       11.28       10.65      0.80 o 
   8   1   6        5.13        4.91      0.69 o 
   9   1   6       31.25       29.33      1.54 o 
  10   1   6       10.85       10.80      1.24 o 
  11   1   6        2.14        2.62      0.85 o 
 -14   2   6        2.63        5.02      1.46 o 
 -13   2   6        2.59        3.85      1.31 o 
 -12   2   6        2.19        0.84      0.93 o 
 -11   2   6       18.81       22.01      1.94 o 
 -10   2   6       13.39       13.56      1.56 o 
  -9   2   6       28.21       26.45      1.90 o 
  -8   2   6       55.80       54.37      1.80 o 
  -7   2   6      188.05      190.77      4.72 o 
  -6   2   6      208.54      205.12      4.81 o 
  -5   2   6      102.13      113.80      3.01 o 
  -4   2   6       70.37       70.06      1.39 o 
  -3   2   6      171.71      167.47      1.91 o 
  -2   2   6       19.13       24.48      0.66 o 
  -1   2   6       17.28       20.03      0.62 o 
   0   2   6      173.55      173.80      1.73 o 
   1   2   6       91.22       92.30      1.40 o 
   2   2   6      153.38      160.56      1.98 o 
   3   2   6      180.13      189.58      2.70 o 
   4   2   6      133.49      141.86      2.38 o 
   5   2   6       63.63       63.49      1.57 o 
   6   2   6       15.84       13.28      0.87 o 
   7   2   6       10.03        8.08      0.75 o 
   8   2   6       18.20       19.39      1.30 o 
   9   2   6        2.02        0.87      0.57 o 
  10   2   6        0.26        1.00      0.61 o 
  11   2   6        5.13        4.20      0.94 o 
 -13   3   6        4.83        5.97      1.48 o 
 -12   3   6       11.19        9.79      1.56 o 
 -11   3   6       12.21        9.97      2.27 o 
 -10   3   6       79.16       69.26      3.52 o 
  -9   3   6       14.02       14.13      1.12 o 
  -8   3   6       28.35       33.03      1.50 o 
  -7   3   6        0.32        0.06      0.63 o 
  -6   3   6       81.36       78.71      2.77 o 
  -5   3   6       11.94        9.31      0.73 o 
  -4   3   6       81.83       72.81      1.37 o 
  -3   3   6      118.37      121.19      1.86 o 
  -2   3   6       53.89       54.41      1.86 o 
  -1   3   6       67.45       63.68      1.29 o 
   0   3   6      146.08      143.15      1.94 o 
   1   3   6       55.44       48.00      1.08 o 
   2   3   6        3.00        2.09      0.33 o 
   3   3   6       71.95       71.73      1.62 o 
   4   3   6        3.47        3.59      0.53 o 
   5   3   6       21.04       21.49      1.01 o 
   6   3   6       10.45       10.73      0.83 o 
   7   3   6       89.54       85.61      2.00 o 
   8   3   6       12.45       12.85      1.08 o 
   9   3   6        6.94        5.89      0.83 o 
  10   3   6        5.37        4.20      1.06 o 
 -13   4   6        3.59        5.87      1.51 o 
 -12   4   6       16.52       18.88      2.81 o 
 -11   4   6        5.34        6.50      2.21 o 
 -10   4   6        3.96        4.84      1.34 o 
  -9   4   6       20.20       18.48      1.31 o 
  -8   4   6       72.16       65.27      2.15 o 
  -7   4   6       19.77       21.23      1.66 o 
  -6   4   6       39.10       37.44      1.67 o 
  -5   4   6        8.40        9.31      0.80 o 
  -4   4   6      231.32      232.36      3.64 o 
  -3   4   6      252.73      258.66      4.49 o 
  -2   4   6       24.31       21.84      1.09 o 
  -1   4   6       23.48       19.24      1.59 o 
   0   4   6      196.07      184.97      2.76 o 
   1   4   6      181.51      184.36      3.10 o 
   2   4   6       24.86       22.81      1.24 o 
   3   4   6       55.14       52.40      2.26 o 
   4   4   6       15.05       14.56      0.88 o 
   5   4   6       94.06       84.63      1.92 o 
   6   4   6       23.69       21.61      1.10 o 
   7   4   6        3.17        3.90      0.67 o 
   8   4   6        8.45        8.11      1.22 o 
   9   4   6       20.45       21.90      1.79 o 
  10   4   6        1.16        1.44      0.95 o 
 -12   5   6        8.03        9.59      3.28 o 
 -11   5   6       19.82       20.04      1.51 o 
 -10   5   6       10.05        9.29      1.14 o 
  -9   5   6       31.12       35.42      1.55 o 
  -8   5   6       27.66       27.48      1.45 o 
  -7   5   6        1.97        1.47      0.83 o 
  -6   5   6      120.99      115.98      3.89 o 
  -5   5   6       57.67       50.26      1.91 o 
  -4   5   6      117.71      105.78      2.34 o 
  -3   5   6      100.05       89.70      2.45 o 
  -2   5   6       44.21       44.92      1.73 o 
  -1   5   6       50.51       48.01      1.79 o 
   0   5   6      102.43       98.00      3.39 o 
   1   5   6      148.38      133.34      2.60 o 
   2   5   6       39.28       32.29      2.30 o 
   3   5   6      137.98      131.34      3.07 o 
   4   5   6        1.38        0.94      0.53 o 
   5   5   6       11.17       14.10      1.20 o 
   6   5   6       22.62       24.88      1.57 o 
   7   5   6        2.67        3.16      0.85 o 
   8   5   6       17.58       17.26      1.52 o 
   9   5   6        4.80        5.75      1.03 o 
 -11   6   6        2.31        3.13      0.87 o 
 -10   6   6       10.57       10.62      1.09 o 
  -9   6   6       22.14       22.51      1.60 o 
  -8   6   6        0.47        0.74      0.72 o 
  -7   6   6        8.20       10.34      1.19 o 
  -6   6   6        9.65        9.60      1.73 o 
  -5   6   6       31.47       31.32      2.33 o 
  -4   6   6       78.15       71.30      2.42 o 
  -3   6   6       81.98       76.17      2.40 o 
  -2   6   6      104.45      115.03      2.93 o 
  -1   6   6      109.07      118.06      5.22 o 
   0   6   6       98.32       92.84      2.62 o 
   1   6   6       62.46       52.99      2.45 o 
   2   6   6       53.09       52.35      2.24 o 
   3   6   6        3.08        3.15      0.75 o 
   4   6   6        1.36        1.86      0.83 o 
   5   6   6        7.23        6.19      0.98 o 
   6   6   6       23.07       21.76      1.56 o 
   7   6   6        9.88       10.35      1.65 o 
   8   6   6        7.25        7.29      1.21 o 
  -9   7   6       23.22       21.59      1.71 o 
  -8   7   6        1.18        0.44      0.79 o 
  -7   7   6       33.04       29.89      2.44 o 
  -6   7   6       17.26       20.17      1.54 o 
  -5   7   6        7.91        7.75      1.97 o 
  -4   7   6       27.40       33.48      2.35 o 
  -3   7   6       16.19       21.18      1.44 o 
  -2   7   6       34.36       31.05      1.68 o 
  -1   7   6       15.93       15.50      1.40 o 
   0   7   6        7.79        8.86      1.43 o 
   1   7   6       18.56       20.53      1.77 o 
   2   7   6       20.21       19.23      1.97 o 
   3   7   6       13.27       14.38      1.63 o 
   4   7   6       37.68       38.43      3.40 o 
   5   7   6        0.94        1.49      0.78 o 
   6   7   6       14.69       11.41      1.26 o 
  -7   8   6        8.38       12.06      2.39 o 
  -6   8   6        2.97        1.90      0.91 o 
  -5   8   6       10.69       12.02      1.37 o 
  -4   8   6        4.29        7.40      1.08 o 
  -3   8   6        0.47        0.50      0.66 o 
  -2   8   6       34.33       29.28      1.67 o 
  -1   8   6       51.88       47.28      5.85 o 
   0   8   6        0.66        1.43      0.88 o 
   1   8   6       16.71       21.94      1.89 o 
   2   8   6       13.57       11.07      4.18 o 
   3   8   6        4.43        3.82      1.09 o 
   4   8   6       11.84       14.83      1.80 o 
  -2   9   6        1.25        2.21      1.10 o 
  -1   9   6        3.69        2.73      2.09 o 
 -14   1   7        2.56        5.43      1.60 o 
 -13   1   7        2.90        2.10      2.45 o 
 -12   1   7       15.72       14.97      1.85 o 
 -11   1   7       11.05        7.94      1.48 o 
 -10   1   7       10.51        9.28      1.44 o 
  -9   1   7       76.71       72.32      3.00 o 
  -8   1   7       66.12       60.28      2.99 o 
  -7   1   7      149.77      138.26      6.63 o 
  -6   1   7      369.45      353.85     11.59 o 
  -5   1   7       83.95       86.13      2.95 o 
  -4   1   7       86.42      102.77      1.63 o 
  -3   1   7       14.40       14.66      0.59 o 
  -2   1   7       10.08        9.64      0.58 o 
  -1   1   7       19.16       17.74      0.58 o 
   0   1   7        2.34        2.65      0.31 o 
   1   1   7      150.44      167.81      1.79 o 
   2   1   7      159.69      146.70      2.08 o 
   3   1   7      408.95      400.30      4.79 o 
   4   1   7       71.87       71.54      1.83 o 
   5   1   7       57.87       52.16      1.51 o 
   6   1   7       26.27       27.58      1.19 o 
   7   1   7       11.20        8.18      0.84 o 
   8   1   7       14.49       12.83      1.21 o 
   9   1   7       10.41       10.09      1.12 o 
  10   1   7        1.46        2.60      0.84 o 
 -13   2   7        9.81       13.64      1.94 o 
 -12   2   7       14.55       13.27      1.77 o 
 -11   2   7       26.06       25.83      2.19 o 
 -10   2   7       22.86       20.61      1.94 o 
  -9   2   7       98.16       94.71      3.50 o 
  -8   2   7      190.94      185.45      4.97 o 
  -7   2   7       51.40       44.40      4.12 o 
  -6   2   7       74.18       75.58      2.87 o 
  -5   2   7       56.74       49.13      2.23 o 
  -4   2   7      124.66      129.59      2.00 o 
  -3   2   7        7.45        8.09      0.52 o 
  -2   2   7       59.04       61.59      1.12 o 
  -1   2   7       13.81       15.58      0.61 o 
   0   2   7       57.52       57.78      1.14 o 
   1   2   7       79.59       75.65      1.34 o 
   2   2   7       54.56       51.48      1.25 o 
   3   2   7       69.61       65.54      1.61 o 
   4   2   7       76.14       76.26      1.79 o 
   5   2   7      274.84      275.28      3.88 o 
   6   2   7        7.62        9.27      0.82 o 
   7   2   7       22.39       22.77      1.18 o 
   8   2   7       18.72       18.51      1.25 o 
   9   2   7       14.06       17.75      1.19 o 
  10   2   7        2.90        3.92      1.12 o 
 -13   3   7        3.60        3.74      1.39 o 
 -12   3   7        4.27        3.80      1.31 o 
 -11   3   7        6.57        5.42      2.69 o 
 -10   3   7       12.77       14.53      1.68 o 
  -9   3   7       57.00       57.18      3.76 o 
  -8   3   7       11.01       11.71      1.06 o 
  -7   3   7       43.92       49.39      2.40 o 
  -6   3   7      165.31      177.75      4.62 o 
  -5   3   7      266.85      277.88      5.02 o 
  -4   3   7      247.23      245.57      3.39 o 
  -3   3   7       55.13       54.90      1.46 o 
  -2   3   7        0.48        0.80      0.40 o 
  -1   3   7       24.42       25.13      0.85 o 
   0   3   7      155.86      156.07      2.17 o 
   1   3   7      266.25      261.36      3.54 o 
   2   3   7      202.21      201.95      3.09 o 
   3   3   7       71.79       67.64      1.69 o 
   4   3   7       10.70       11.40      0.82 o 
   5   3   7       41.69       42.89      1.41 o 
   6   3   7       20.20       19.30      1.09 o 
   7   3   7        5.47        5.04      1.07 o 
   8   3   7        2.03        1.00      0.59 o 
   9   3   7        3.73        4.15      1.04 o 
 -12   4   7       11.81       12.90      1.81 o 
 -11   4   7        0.66        0.77      0.97 o 
 -10   4   7        0.40       -0.06      0.84 o 
  -9   4   7        1.19        1.03      0.83 o 
  -8   4   7       14.71       15.28      1.21 o 
  -7   4   7       61.07       61.59      2.28 o 
  -6   4   7       46.34       41.97      3.46 o 
  -5   4   7        2.30        2.91      0.97 o 
  -4   4   7        8.67        9.04      0.83 o 
  -3   4   7       90.13       84.44      1.88 o 
  -2   4   7      222.05      214.19      3.65 o 
  -1   4   7      155.80      151.61      2.97 o 
   0   4   7        7.06        5.84      0.95 o 
   1   4   7       49.78       50.45      1.59 o 
   2   4   7        6.55        7.49      0.93 o 
   3   4   7       85.53       84.49      2.29 o 
   4   4   7       11.97       13.78      0.93 o 
   5   4   7       12.62       12.45      0.93 o 
   6   4   7        5.71        5.43      0.96 o 
   7   4   7        0.84        0.93      0.56 o 
   8   4   7        4.97        6.35      0.85 o 
   9   4   7       12.26       13.85      1.28 o 
 -11   5   7        1.23        1.89      1.14 o 
 -10   5   7       26.87       31.76      2.40 o 
  -9   5   7       10.13       11.37      1.38 o 
  -8   5   7       23.37       25.13      2.43 o 
  -7   5   7       15.94       18.53      2.33 o 
  -6   5   7       39.22       34.05      2.32 o 
  -5   5   7      108.29      103.87      3.80 o 
  -4   5   7       20.40       16.55      1.73 o 
  -3   5   7       18.34       17.43      1.28 o 
  -2   5   7        1.00        0.24      0.79 o 
  -1   5   7       15.90       14.39      1.22 o 
   0   5   7       11.64       11.12      1.18 o 
   1   5   7       79.41       71.15      2.44 o 
   2   5   7       24.89       20.77      1.52 o 
   3   5   7       38.30       38.97      1.77 o 
   4   5   7       18.48       23.16      1.46 o 
   5   5   7       13.13       14.30      1.44 o 
   6   5   7       30.77       29.02      1.75 o 
   7   5   7       10.35       11.90      1.33 o 
   8   5   7        9.10        9.95      1.17 o 
 -10   6   7        1.53        0.83      0.89 o 
  -9   6   7        9.27        9.56      1.27 o 
  -8   6   7        0.78        1.38      0.82 o 
  -7   6   7       36.13       32.71      3.22 o 
  -6   6   7       44.83       43.26      4.84 o 
  -5   6   7        1.40        1.13      0.97 o 
  -4   6   7       60.85       59.40      2.87 o 
  -3   6   7       28.79       32.06      1.73 o 
  -2   6   7       94.09       92.97      2.91 o 
  -1   6   7       56.16       58.43      2.21 o 
   0   6   7       51.67       49.34      2.00 o 
   1   6   7        5.78        5.55      1.14 o 
   2   6   7       34.81       33.07      2.57 o 
   3   6   7       26.73       25.27      1.92 o 
   4   6   7        8.61        7.15      1.04 o 
   5   6   7       10.26       13.39      1.32 o 
   6   6   7        1.21        1.84      0.84 o 
  -8   7   7       13.37       14.96      1.57 o 
  -7   7   7       18.11       18.47      1.61 o 
  -6   7   7       41.68       40.02      6.57 o 
  -5   7   7       15.14       16.96      1.90 o 
  -4   7   7       49.60       42.09      3.05 o 
  -3   7   7       21.93       23.93      1.73 o 
  -2   7   7        1.69        1.71      0.76 o 
  -1   7   7       24.44       25.92      1.63 o 
   0   7   7       35.37       33.67      2.24 o 
   1   7   7       34.54       26.64      2.11 o 
   2   7   7       11.47        9.21      1.46 o 
   3   7   7       11.44       11.93      1.58 o 
   4   7   7       24.90       23.92      3.34 o 
   5   7   7        0.28        0.79      1.19 o 
  -5   8   7        4.19        4.94      1.06 o 
  -4   8   7       26.24       25.54      4.42 o 
  -3   8   7       55.42       56.13      2.34 o 
  -2   8   7        0.68       -0.64      0.68 o 
  -1   8   7        7.53        9.85      1.56 o 
   0   8   7       45.54       44.05      2.61 o 
   1   8   7        8.21        6.60      1.38 o 
   2   8   7        5.76        8.04      1.51 o 
 -13   0   8        7.17       10.75      2.63 o 
 -12   0   8        6.20        5.73      2.15 o 
 -11   0   8       22.38       21.14      2.99 o 
 -10   0   8       47.54       46.94      3.82 o 
  -9   0   8        1.47        1.07      1.43 o 
  -8   0   8       80.97       82.65      4.66 o 
  -7   0   8      258.78      252.62      8.60 o 
  -6   0   8       77.07       69.99      4.06 o 
  -5   0   8       49.61       55.78      3.58 o 
  -4   0   8       13.01       16.48      2.15 o 
  -3   0   8      163.09      155.34      2.83 o 
  -2   0   8      137.27      121.67      2.17 o 
  -1   0   8      155.69      158.76      3.21 o 
   0   0   8        3.61        4.90      0.58 o 
   1   0   8       32.34       32.01      1.52 o 
   2   0   8       42.46       41.73      1.38 o 
   3   0   8      237.24      230.66     10.63 o 
   4   0   8       69.07       68.40      5.37 o 
   5   0   8        3.43        5.33      1.55 o 
   6   0   8       46.06       43.08      4.66 o 
   7   0   8       17.83       18.57      1.98 o 
   8   0   8        3.31        4.84      1.34 o 
   9   0   8        7.46        8.00      2.27 o 
 -13   1   8        9.36       12.38      3.22 o 
 -12   1   8        0.32       -0.41      1.19 o 
 -11   1   8       19.44       20.17      2.27 o 
 -10   1   8        7.58        7.70      1.48 o 
  -9   1   8       26.55       25.21      2.11 o 
  -8   1   8      121.16      113.37      4.30 o 
  -7   1   8      156.92      155.24      5.08 o 
  -6   1   8      105.62      103.84      3.50 o 
  -5   1   8      123.73      123.00      3.80 o 
  -4   1   8       57.78       53.23      1.97 o 
  -3   1   8      102.07      102.02      1.57 o 
  -2   1   8        0.75        0.71      0.30 o 
  -1   1   8      128.94      130.32      1.61 o 
   0   1   8       68.44       65.62      1.44 o 
   1   1   8      123.54      122.63      2.32 o 
   2   1   8       80.91       78.99      1.91 o 
   3   1   8      117.79      124.11      2.38 o 
   4   1   8      105.07      104.74      2.17 o 
   5   1   8       15.95       15.73      0.99 o 
   6   1   8        5.07        7.12      1.00 o 
   7   1   8        9.76        9.62      1.62 o 
   8   1   8        0.26        0.33      0.71 o 
   9   1   8        8.81        8.80      1.65 o 
 -13   2   8        4.59        4.96      1.60 o 
 -12   2   8        4.78        4.97      2.39 o 
 -11   2   8       21.66       19.07      3.05 o 
 -10   2   8       24.60       23.08      2.11 o 
  -9   2   8       20.28       17.30      2.39 o 
  -8   2   8       13.99       15.40      1.69 o 
  -7   2   8       21.85       27.11      2.01 o 
  -6   2   8        1.65        1.43      0.80 o 
  -5   2   8       56.55       59.34      3.32 o 
  -4   2   8       81.61       76.19      1.95 o 
  -3   2   8        7.15        7.41      0.72 o 
  -2   2   8      195.47      208.52      2.89 o 
  -1   2   8       12.17       12.58      0.74 o 
   0   2   8      100.95      100.31      1.91 o 
   1   2   8       48.07       48.28      1.27 o 
   2   2   8        3.96        4.45      0.55 o 
   3   2   8       12.69       14.32      0.95 o 
   4   2   8       19.48       20.69      1.38 o 
   5   2   8       21.77       19.36      1.09 o 
   6   2   8       23.80       24.23      1.23 o 
   7   2   8       18.98       16.23      1.12 o 
   8   2   8        7.52        9.59      1.47 o 
   9   2   8        3.26        5.28      1.43 o 
 -12   3   8        1.66        1.18      1.17 o 
 -11   3   8        7.00        6.33      2.69 o 
 -10   3   8       15.95       19.20      2.69 o 
  -9   3   8       32.89       29.71      2.87 o 
  -8   3   8        2.46        0.71      1.02 o 
  -7   3   8       10.50       13.05      1.30 o 
  -6   3   8        0.08        0.28      0.62 o 
  -5   3   8       33.37       34.54      2.28 o 
  -4   3   8       48.45       47.39      4.72 o 
  -3   3   8        6.04        6.42      0.78 o 
  -2   3   8        0.21       -0.17      0.47 o 
  -1   3   8       22.95       19.17      1.11 o 
   0   3   8       57.17       52.73      1.47 o 
   1   3   8       34.22       30.46      1.28 o 
   2   3   8        1.39        1.39      0.46 o 
   3   3   8       21.69       22.62      1.14 o 
   4   3   8        0.22       -0.03      0.47 o 
   5   3   8       24.59       24.86      1.24 o 
   6   3   8       15.35       16.29      1.08 o 
   7   3   8        4.96        5.96      0.84 o 
   8   3   8        0.84        0.38      0.63 o 
 -11   4   8        6.69        6.10      2.09 o 
 -10   4   8        8.97        7.85      1.51 o 
  -9   4   8       11.41        9.60      1.34 o 
  -8   4   8        1.08        0.41      0.75 o 
  -7   4   8        0.77       -0.16      0.96 o 
  -6   4   8       80.49       85.83      3.54 o 
  -5   4   8       26.24       24.54      2.07 o 
  -4   4   8        9.91        8.51      1.49 o 
  -3   4   8       62.82       68.78      2.33 o 
  -2   4   8       92.07       98.25      2.83 o 
  -1   4   8       69.13       77.73      2.48 o 
   0   4   8       12.51       12.65      1.69 o 
   1   4   8       24.58       27.23      1.94 o 
   2   4   8       76.33       74.14      3.34 o 
   3   4   8        3.24        3.18      0.93 o 
   4   4   8        4.78        4.53      0.76 o 
   5   4   8       14.85       13.60      1.03 o 
   6   4   8        9.17        7.61      0.86 o 
   7   4   8        4.00        4.97      0.83 o 
 -10   5   8        8.56        6.49      1.60 o 
  -9   5   8       27.12       29.69      1.88 o 
  -8   5   8       46.27       45.41      4.18 o 
  -7   5   8       36.65       34.12      2.53 o 
  -6   5   8       42.64       40.40      2.66 o 
  -5   5   8       90.00       89.66      3.67 o 
  -4   5   8       22.04       17.58      1.90 o 
  -3   5   8        1.00        1.35      0.74 o 
  -2   5   8        1.39        1.02      0.86 o 
  -1   5   8        6.13        7.03      1.05 o 
   0   5   8       15.91       15.75      1.36 o 
   1   5   8       71.68       73.65      2.49 o 
   2   5   8       86.34       81.03      3.24 o 
   3   5   8       49.22       51.87      2.14 o 
   4   5   8       30.42       32.79      2.63 o 
   5   5   8       14.11       17.32      1.48 o 
   6   5   8        6.09        6.29      1.14 o 
  -9   6   8       15.56       17.67      1.75 o 
  -8   6   8        0.92        0.70      0.82 o 
  -7   6   8       14.02       11.43      1.77 o 
  -6   6   8        5.65        5.48      1.39 o 
  -5   6   8       12.99       14.12      3.05 o 
  -4   6   8       68.11       64.16      3.12 o 
  -3   6   8       39.75       42.03      2.04 o 
  -2   6   8       20.61       27.70      1.74 o 
  -1   6   8       28.89       36.25      2.18 o 
   0   6   8       57.22       61.98      2.34 o 
   1   6   8        4.38        7.71      1.44 o 
   2   6   8        8.32        5.62      1.22 o 
   3   6   8       12.67       10.40      1.61 o 
   4   6   8        5.32        6.43      1.67 o 
   5   6   8       14.00       15.82      1.47 o 
  -7   7   8        1.72       -0.86      1.05 o 
  -6   7   8        4.96        3.17      1.27 o 
  -5   7   8       19.71       19.90      3.34 o 
  -4   7   8       30.01       34.14      4.78 o 
  -3   7   8        2.85        3.78      1.26 o 
  -2   7   8        1.10        1.41      0.85 o 
  -1   7   8        2.15        1.86      0.82 o 
   0   7   8       32.22       32.12      2.32 o 
   1   7   8       23.42       21.42      2.02 o 
   2   7   8        5.41        4.51      2.27 o 
   3   7   8        4.34        3.57      1.21 o 
 -12   1   9       11.27       13.75      2.87 o 
 -11   1   9        5.84       10.13      1.77 o 
 -10   1   9       18.53       21.15      2.11 o 
  -9   1   9        0.76        0.63      1.55 o 
  -8   1   9       62.33       68.13      3.17 o 
  -7   1   9        3.66        2.63      1.03 o 
  -6   1   9        0.29        1.76      0.97 o 
  -5   1   9       94.57       96.90      2.89 o 
  -4   1   9       32.87       32.10      1.48 o 
  -3   1   9       35.48       33.34      1.12 o 
  -2   1   9       12.70       14.77      0.88 o 
  -1   1   9       41.11       38.74      1.18 o 
   0   1   9       57.59       54.93      1.40 o 
   1   1   9       26.52       26.28      1.05 o 
   2   1   9       16.78       17.87      1.07 o 
   3   1   9       27.74       28.41      1.29 o 
   4   1   9       26.88       27.84      1.96 o 
   5   1   9       19.73       17.55      1.36 o 
   6   1   9        9.86       10.84      1.18 o 
   7   1   9        6.19        3.84      0.93 o 
 -12   2   9       14.91       20.35      2.32 o 
 -11   2   9       26.66       30.58      2.57 o 
 -10   2   9       13.95       14.34      1.90 o 
  -9   2   9       13.34       12.06      1.73 o 
  -8   2   9       13.86       13.84      1.72 o 
  -7   2   9       52.36       46.84      2.57 o 
  -6   2   9       22.11       27.39      1.72 o 
  -5   2   9        6.42        7.86      1.12 o 
  -4   2   9       11.47       12.18      1.56 o 
  -3   2   9       93.21       89.89      2.22 o 
  -2   2   9       68.61       62.06      1.90 o 
  -1   2   9       37.94       36.30      1.47 o 
   0   2   9        4.74        5.58      0.66 o 
   1   2   9       18.35       18.74      0.94 o 
   2   2   9        9.91       10.18      0.81 o 
   3   2   9       66.05       58.18      1.72 o 
   4   2   9       13.68       15.79      1.06 o 
   5   2   9        1.33        1.60      0.59 o 
   6   2   9       36.89       33.17      1.77 o 
   7   2   9       12.05       14.89      1.40 o 
 -11   3   9        6.91       11.37      2.81 o 
 -10   3   9       10.60       11.10      1.81 o 
  -9   3   9       22.12       23.47      4.66 o 
  -8   3   9       40.35       37.00      2.09 o 
  -7   3   9       27.08       25.46      2.28 o 
  -6   3   9       56.63       51.39      3.05 o 
  -5   3   9       45.70       40.85      2.62 o 
  -4   3   9        2.40        2.31      1.00 o 
  -3   3   9        1.87        2.06      0.97 o 
  -2   3   9        1.75        1.52      0.70 o 
  -1   3   9        1.34        0.94      0.55 o 
   0   3   9       30.69       27.74      1.39 o 
   1   3   9       60.47       53.01      1.79 o 
   2   3   9       25.74       20.71      1.28 o 
   3   3   9       37.00       32.10      1.40 o 
   4   3   9       28.15       26.20      1.71 o 
   5   3   9        9.61       12.53      1.08 o 
   6   3   9        6.70        6.91      1.22 o 
 -10   4   9        7.05        5.41      1.91 o 
  -9   4   9       16.20       17.41      2.15 o 
  -8   4   9        8.74       10.78      1.81 o 
  -7   4   9       10.25       11.74      1.77 o 
  -6   4   9        9.13        9.69      1.68 o 
  -5   4   9       22.07       23.28      2.15 o 
  -4   4   9       10.54       12.34      1.69 o 
  -3   4   9        8.99       10.64      1.60 o 
  -2   4   9       19.20       19.95      1.49 o 
  -1   4   9        3.65        5.05      0.99 o 
   0   4   9       28.61       30.90      2.70 o 
   1   4   9       12.92       12.30      1.26 o 
   2   4   9        1.15        0.12      0.66 o 
   3   4   9        9.23        9.71      1.03 o 
   4   4   9       18.28       17.78      1.30 o 
   5   4   9        7.44        7.62      0.89 o 
   6   4   9       12.48       13.47      1.47 o 
  -9   5   9        1.50        0.17      1.17 o 
  -8   5   9        5.98        7.99      1.68 o 
  -7   5   9       24.11       24.60      2.32 o 
  -6   5   9        9.39       12.22      1.81 o 
  -5   5   9       16.67       15.19      1.94 o 
  -4   5   9       47.55       49.63      2.87 o 
  -3   5   9       35.35       39.25      3.88 o 
  -2   5   9        7.96       10.24      1.26 o 
  -1   5   9       70.08       70.88      3.33 o 
   0   5   9        2.86        3.16      0.93 o 
   1   5   9       31.34       31.34      1.83 o 
   2   5   9       15.53       13.35      1.68 o 
   3   5   9       15.15       13.77      1.69 o 
   4   5   9        0.93        1.77      1.03 o 
  -7   6   9       16.43       19.52      2.81 o 
  -6   6   9       26.54       21.84      2.28 o 
  -5   6   9        0.03        0.54      1.09 o 
  -4   6   9        1.93        2.68      1.26 o 
  -3   6   9        5.14        1.61      1.14 o 
  -2   6   9        2.79        1.86      0.85 o 
  -1   6   9        1.57        0.37      0.99 o 
   0   6   9        0.02       -0.54      0.68 o 
   1   6   9       17.97       14.28      1.81 o 
   2   6   9       24.62       24.83      2.18 o 
 -11   0  10       14.67       10.87      2.75 o 
 -10   0  10        5.44        6.93      2.27 o 
  -9   0  10        7.30        6.69      2.03 o 
  -8   0  10       10.77       13.02      2.51 o 
  -7   0  10        9.97        5.85      2.03 o 
  -6   0  10        8.62        6.87      1.55 o 
  -5   0  10       20.03       18.30      1.86 o 
  -4   0  10       23.46       23.89      1.94 o 
  -3   0  10       33.01       35.35      2.24 o 
  -2   0  10       32.51       33.64      1.70 o 
  -1   0  10       18.94       18.94      1.36 o 
   0   0  10       28.12       25.69      1.94 o 
   1   0  10        7.72        6.30      1.26 o 
   2   0  10        2.74        2.77      1.00 o 
   3   0  10        3.96        5.10      1.22 o 
   4   0  10        4.45        1.98      2.63 o 
   5   0  10        0.56        0.44      0.97 o 
   6   0  10       15.38       20.78      3.22 o 
 -10   1  10       27.90       29.06      5.49 o 
  -9   1  10        8.48        9.51      1.69 o 
  -8   1  10        8.97       10.15      1.73 o 
  -7   1  10        9.00        9.12      1.46 o 
  -6   1  10       17.55       18.51      1.58 o 
  -5   1  10       18.71       21.64      1.37 o 
  -4   1  10        3.04        3.85      0.79 o 
  -3   1  10        7.25        5.83      1.26 o 
  -2   1  10        4.74        3.34      0.69 o 
  -1   1  10        0.57        0.84      0.58 o 
   0   1  10       24.83       25.31      1.09 o 
   1   1  10        9.84       10.10      0.82 o 
   2   1  10        7.10        7.72      0.96 o 
   3   1  10        4.26        4.31      0.82 o 
   4   1  10        6.85        7.13      1.05 o 
   5   1  10       17.36       18.21      1.83 o 
 -10   2  10        2.40        3.78      1.39 o 
  -9   2  10       16.24       19.88      2.14 o 
  -8   2  10        4.54        3.76      1.07 o 
  -7   2  10       10.21        9.74      1.32 o 
  -6   2  10       21.17       24.25      2.19 o 
  -5   2  10        5.73        3.73      1.22 o 
  -4   2  10        0.60        1.22      1.07 o 
  -3   2  10       91.69       97.33      3.67 o 
  -2   2  10       77.00       85.47      2.88 o 
  -1   2  10        2.97        1.87      0.66 o 
   0   2  10        7.93        7.18      1.47 o 
   1   2  10       26.76       30.22      1.33 o 
   2   2  10        6.76        7.93      0.87 o 
   3   2  10        7.36        7.35      0.86 o 
   4   2  10       15.14       15.59      1.37 o 
   5   2  10        0.05        0.87      0.79 o 
  -9   3  10       12.45       15.66      2.15 o 
  -8   3  10        1.69       -0.60      1.05 o 
  -7   3  10        1.55        2.48      1.17 o 
  -6   3  10        1.84        2.33      1.10 o 
  -5   3  10        0.48        0.73      2.15 o 
  -4   3  10        7.99        7.51      1.51 o 
  -3   3  10        0.74       -0.40      0.80 o 
  -2   3  10        1.01        1.36      0.80 o 
  -1   3  10        6.88        5.65      0.87 o 
   0   3  10        2.46        3.54      0.79 o 
   1   3  10        0.23       -0.15      0.56 o 
   2   3  10        1.08        1.43      0.75 o 
   3   3  10        0.19        0.87      0.60 o 
   4   3  10        9.45       11.48      1.03 o 
  -8   4  10       12.64       14.05      2.27 o 
  -7   4  10        0.75       -0.54      1.01 o 
  -6   4  10        8.18        7.04      1.65 o 
  -5   4  10        9.58       10.46      1.77 o 
  -4   4  10        5.25        5.32      1.39 o 
  -3   4  10       36.08       40.36      2.66 o 
  -2   4  10       24.55       21.96      1.65 o 
  -1   4  10        7.12        6.93      1.15 o 
   0   4  10        9.10       11.55      2.10 o 
   1   4  10        4.24        5.01      1.00 o 
   2   4  10        3.70        4.28      2.15 o 
   3   4  10       10.81       12.43      1.55 o 
  -7   5  10       10.40       10.12      1.90 o 
  -6   5  10       11.50       15.77      2.15 o 
  -5   5  10       31.26       35.92      5.43 o 
  -4   5  10        1.67        1.81      1.21 o 
  -3   5  10        6.98        8.55      1.97 o 
  -2   5  10        4.62        6.84      1.51 o 
  -1   5  10        5.40        5.69      1.16 o 
   0   5  10       38.08       41.67      3.44 o 
   1   5  10        8.38        7.70      1.52 o 
  -9   1  11        5.41        5.37      2.27 o 
  -8   1  11        7.78        9.21      1.94 o 
  -7   1  11        4.39        4.74      1.17 o 
  -6   1  11        4.72        4.34      0.97 o 
  -5   1  11       28.23       32.90      5.14 o 
  -4   1  11       12.01       13.62      1.77 o 
  -3   1  11        1.48        1.13      1.01 o 
  -2   1  11        4.61        5.07      1.01 o 
  -1   1  11       22.60       26.70      2.10 o 
   0   1  11        5.73        7.19      1.10 o 
   1   1  11        4.88        5.51      1.06 o 
   2   1  11        0.42        0.41      0.70 o 
   3   1  11       11.69       13.51      1.38 o 
  -8   2  11       16.80       16.18      2.27 o 
  -7   2  11        8.12        7.50      2.51 o 
  -6   2  11       13.81       13.58      1.94 o 
  -5   2  11        8.18        9.08      1.65 o 
  -4   2  11        1.53       -0.14      0.92 o 
  -3   2  11       14.58       14.48      3.22 o 
  -2   2  11        3.31        3.65      0.94 o 
  -1   2  11        4.53        5.37      0.90 o 
   0   2  11        8.17        7.99      0.98 o 
   1   2  11       12.47       11.70      1.12 o 
   2   2  11       20.05       19.97      3.32 o 
  -7   3  11        1.64        1.55      1.27 o 
  -6   3  11        3.38        5.94      1.55 o 
  -5   3  11        3.47        5.58      1.46 o 
  -4   3  11        7.17        8.27      1.60 o 
  -3   3  11        0.04       -0.72      0.93 o 
  -2   3  11        7.84        9.41      1.60 o 
  -1   3  11        1.22       -0.10      0.66 o 
   0   3  11        1.95        3.64      1.02 o 
   1   3  11        0.50       -0.35      0.63 o 
  -5   4  11        3.92        1.60      1.17 o 
  -4   4  11        3.40        2.73      1.43 o 
  -3   4  11        6.12       12.66      1.91 o 
  -2   4  11        0.52        1.54      1.14 o 
  -1   4  11        8.97        9.77      2.22 o 
  -1   0  12        1.10        1.79      1.55 o 
  -4   1  12        6.85        6.88      1.60 o 
  -3   1  12        0.73        0.49      1.43 o 
                                                 
